# Supplementary material for: RNase Y mediates posttranscriptional control of the virulence-associated CncR1 small-RNA in Helicobacter pylori
Source: iScience. 2025 Jan 16;28(2):111815. doi: 10.1016/j.isci.2025.111815 (PMC11821409; doi:10.1016/j.isci.2025.111815)
Supplement: Table S2. Conservation in HP, related to Figures 3 and S1 [file mmc2.xlsx]

## Sheet: Conservation in HP
Description	Scientific Name	E value	Identity	Coverage	Length	Protein code
ribonuclease Y	Helicobacter pylori	0	1	0.95	503	WP_041201368.1
ribonuclease Y	Helicobacter pylori	0	1	1	529	UEB13911.1
ribonuclease Y	Helicobacter pylori	0	0.99	1	529	RKV04576.1
ribonuclease Y	Helicobacter pylori	0	0.99	1	529	WRA05174.1
ribonuclease Y	Helicobacter pylori	0	0.99	0.95	503	WP_259458071.1
ribonuclease Y	Helicobacter pylori	0	0.99	0.95	503	WP_316477345.1
ribonuclease Y	Helicobacter pylori	0	0.99	1	529	WQY90378.1
ribonuclease Y	Helicobacter pylori	0	0.99	0.95	503	WP_232256195.1
ribonuclease Y	Helicobacter pylori	0	0.99	0.95	503	WP_232257867.1
ribonuclease Y	Helicobacter pylori	0	0.99	1	529	RVZ88797.1
ribonuclease Y	Helicobacter pylori	0	0.99	1	529	RKV18345.1
ribonuclease Y	Helicobacter pylori	0	0.99	1	529	PUD62333.1
ribonuclease Y	Helicobacter pylori	0	0.99	1	529	WRD13364.1
ribonuclease Y	Helicobacter pylori	0	0.99	1	529	RVZ25851.1
ribonuclease Y	Helicobacter pylori	0	0.99	1	529	RVZ42854.1
ribonuclease Y	Helicobacter pylori	0	0.99	1	529	WQX41240.1
ribonuclease Y	Helicobacter pylori	0	0.99	1	529	WRF59854.1
ribonuclease Y	Helicobacter pylori	0	0.99	1	529	RKU89352.1
ribonuclease Y	Helicobacter pylori	0	0.99	1	529	RVZ15299.1
ribonuclease Y	Helicobacter pylori	0	0.99	1	529	WQZ96703.1
ribonuclease Y	Helicobacter pylori	0	0.99	1	529	WRA06512.1
ribonuclease Y	Helicobacter pylori	0	0.99	1	529	WRF10647.1
ribonuclease Y	Helicobacter pylori	0	0.99	1	529	WQT31181.1
ribonuclease Y	Helicobacter pylori	0	0.99	1	529	WRG16125.1
ribonuclease Y	Helicobacter pylori	0	0.99	1	529	RVY69049.1
ribonuclease Y	Helicobacter pylori	0	0.99	0.95	503	WP_240667031.1
ribonuclease Y	Helicobacter pylori	0	0.99	0.95	503	WP_259458440.1
ribonuclease Y	Helicobacter pylori	0	0.99	0.95	503	WP_237781054.1
ribonuclease Y	Helicobacter pylori	0	0.99	0.95	503	WP_258222747.1
ribonuclease Y	Helicobacter pylori	0	0.99	0.95	503	WP_039088074.1
ribonuclease Y	Helicobacter pylori	0	0.99	0.95	503	WP_041199370.1
ribonuclease Y	Helicobacter pylori	0	0.99	0.95	503	WP_232260387.1
ribonuclease Y	Helicobacter pylori	0	0.99	0.95	503	WP_240657192.1
ribonuclease Y	Helicobacter pylori	0	0.99	0.95	503	WP_240668512.1
ribonuclease Y	Helicobacter pylori	0	0.99	0.95	503	WP_259457444.1
ribonuclease Y	Helicobacter pylori	0	0.99	0.95	503	WP_305874992.1
ribonuclease Y	Helicobacter pylori	0	0.99	0.95	503	WP_316461119.1
ribonuclease Y	Helicobacter pylori	0	0.99	0.95	503	WP_001872791.1
ribonuclease Y	Helicobacter pylori	0	0.99	0.95	503	WP_001913076.1
ribonuclease Y	Helicobacter pylori	0	0.99	0.95	503	WP_053575013.1
ribonuclease Y	Helicobacter pylori	0	0.99	0.95	503	WP_240461640.1
ribonuclease Y	Helicobacter pylori	0	0.99	0.95	503	WP_240642720.1
ribonuclease Y	Helicobacter pylori	0	0.99	0.95	503	WP_367692601.1
phosphodiesterase	Helicobacter pylori SJM180	0	0.99	0.95	507	ADO02361.1
ribonuclease Y	Helicobacter pylori	0	0.99	1	529	MCQ2628354.1
ribonuclease Y	Helicobacter pylori	0	0.99	1	529	WQX77398.1
ribonuclease Y	Helicobacter pylori	0	0.99	1	529	PUD15321.1
ribonuclease Y	Helicobacter pylori	0	0.99	1	529	WQW42861.1
ribonuclease Y	Helicobacter pylori	0	0.99	1	529	WQW44409.1
ribonuclease Y	Helicobacter pylori	0	0.99	1	529	WQX73314.1
ribonuclease Y	Helicobacter pylori	0	0.99	1	529	WQX86043.1
ribonuclease Y	Helicobacter pylori	0	0.99	1	529	WRA73057.1
ribonuclease Y	Helicobacter pylori	0	0.99	1	529	MBH0250089.1
ribonuclease Y	Helicobacter pylori	0	0.99	1	529	MCQ2643121.1
ribonuclease Y	Helicobacter pylori	0	0.99	1	529	MCQ2880196.1
ribonuclease Y	Helicobacter pylori	0	0.99	1	529	RVY73031.1
ribonuclease Y	Helicobacter pylori	0	0.99	1	529	RVZ71424.1
ribonuclease Y	Helicobacter pylori	0	0.99	1	529	WQS36419.1
ribonuclease Y	Helicobacter pylori	0	0.99	1	529	WQW34380.1
ribonuclease Y	Helicobacter pylori	0	0.99	1	529	WQW52883.1
ribonuclease Y	Helicobacter pylori	0	0.99	1	529	MCQ2659189.1
ribonuclease Y	Helicobacter pylori	0	0.99	1	529	MCQ2695228.1
ribonuclease Y	Helicobacter pylori	0	0.99	1	529	MCQ2701415.1
ribonuclease Y	Helicobacter pylori	0	0.99	1	529	MUU60169.1
ribonuclease Y	Helicobacter pylori	0	0.99	1	529	OOP97548.1
ribonuclease Y	Helicobacter pylori	0	0.99	1	529	PUD48007.1
ribonuclease Y	Helicobacter pylori	0	0.99	1	529	QQW71971.1
ribonuclease Y	Helicobacter pylori	0	0.99	1	529	RVY85626.1
ribonuclease Y	Helicobacter pylori	0	0.99	1	529	RVZ41835.1
ribonuclease Y	Helicobacter pylori	0	0.99	1	529	RVZ65034.1
ribonuclease Y	Helicobacter pylori	0	0.99	1	529	RVZ94650.1
ribonuclease Y	Helicobacter pylori	0	0.99	1	529	WQS44962.1
ribonuclease Y	Helicobacter pylori	0	0.99	1	529	WQS58018.1
ribonuclease Y	Helicobacter pylori	0	0.99	1	529	WQU78808.1
ribonuclease Y	Helicobacter pylori	0	0.99	1	529	WQW51543.1
ribonuclease Y	Helicobacter pylori	0	0.99	1	529	WQX83245.1
ribonuclease Y	Helicobacter pylori	0	0.99	1	529	WQZ86772.1
ribonuclease Y	Helicobacter pylori	0	0.99	1	529	WRD10649.1
ribonuclease Y	Helicobacter pylori	0	0.99	1	529	WRD43756.1
ribonuclease Y	Helicobacter pylori	0	0.99	1	529	WRG33518.1
ribonuclease Y	Helicobacter pylori	0	0.99	1	529	GLP29002.1
ribonuclease Y	Helicobacter pylori	0	0.99	1	529	MCQ2712321.1
ribonuclease Y	Helicobacter pylori	0	0.99	1	529	MCQ2870685.1
ribonuclease Y	Helicobacter pylori	0	0.99	1	529	RVY51229.1
ribonuclease Y	Helicobacter pylori	0	0.99	1	529	RVY80753.1
ribonuclease Y	Helicobacter pylori	0	0.99	1	529	RVZ62311.1
ribonuclease Y	Helicobacter pylori	0	0.99	1	529	WQR68318.1
ribonuclease Y	Helicobacter pylori	0	0.99	1	529	WQW71583.1
ribonuclease Y	Helicobacter pylori	0	0.99	1	529	WQX98927.1
ribonuclease Y	Helicobacter pylori	0	0.99	1	529	WQZ63844.1
ribonuclease Y	Helicobacter pylori	0	0.99	1	529	RVZ97589.1
ribonuclease Y	Helicobacter pylori	0	0.99	1	529	WQY67574.1
ribonuclease Y	Helicobacter pylori	0	0.99	0.95	503	WP_240445210.1
ribonuclease Y	Helicobacter pylori	0	0.99	0.95	503	WP_322378079.1
ribonuclease Y	Helicobacter pylori	0	0.99	0.95	503	WP_232264591.1
ribonuclease Y	Helicobacter pylori	0	0.99	0.95	503	WP_240445925.1
ribonuclease Y	Helicobacter pylori	0	0.99	0.95	503	WP_240641252.1
ribonuclease Y	Helicobacter pylori	0	0.99	0.95	503	WP_240668756.1
ribonuclease Y	Helicobacter pylori	0	0.99	0.95	503	WP_241811102.1
ribonuclease Y	Helicobacter pylori	0	0.99	0.95	503	WP_241889725.1
ribonuclease Y	Helicobacter pylori	0	0.99	0.95	503	WP_259456440.1
ribonuclease Y	Helicobacter pylori	0	0.99	0.95	503	WP_372600885.1
ribonuclease Y	Helicobacter pylori	0	0.99	0.95	503	WP_236635950.1
ribonuclease Y	Helicobacter pylori	0	0.99	0.95	503	WP_241886445.1
ribonuclease Y	Helicobacter pylori	0	0.99	0.95	503	WP_241894684.1
ribonuclease Y	Helicobacter pylori	0	0.99	0.95	503	WP_258220186.1
ribonuclease Y	Helicobacter pylori	0	0.99	0.95	503	WP_258220449.1
ribonuclease Y	Helicobacter pylori	0	0.99	0.95	503	WP_372600722.1
ribonuclease Y	Helicobacter pylori	0	0.99	0.95	503	WP_231623019.1
ribonuclease Y	Helicobacter pylori	0	0.99	0.95	503	WP_232262363.1
ribonuclease Y	Helicobacter pylori	0	0.99	0.95	503	WP_232265347.1
ribonuclease Y	Helicobacter pylori	0	0.99	0.95	503	WP_236635768.1
ribonuclease Y	Helicobacter pylori	0	0.99	0.95	503	WP_238728825.1
ribonuclease Y	Helicobacter pylori	0	0.99	0.95	503	WP_240446758.1
ribonuclease Y	Helicobacter pylori	0	0.99	0.95	503	WP_240448177.1
ribonuclease Y	Helicobacter pylori	0	0.99	0.95	503	WP_240640080.1
ribonuclease Y	Helicobacter pylori	0	0.99	0.95	503	WP_240650945.1
ribonuclease Y	Helicobacter pylori	0	0.99	0.95	503	WP_240653528.1
ribonuclease Y	Helicobacter pylori	0	0.99	0.95	503	WP_240653576.1
ribonuclease Y	Helicobacter pylori	0	0.99	0.95	503	WP_240657072.1
ribonuclease Y	Helicobacter pylori	0	0.99	0.95	503	WP_240670899.1
ribonuclease Y	Helicobacter pylori	0	0.99	0.95	503	WP_241819728.1
ribonuclease Y	Helicobacter pylori	0	0.99	0.95	503	WP_243877574.1
ribonuclease Y	Helicobacter pylori	0	0.99	0.95	503	WP_316456586.1
ribonuclease Y	Helicobacter pylori	0	0.99	0.95	503	WP_316469761.1
ribonuclease Y	Helicobacter pylori	0	0.99	0.95	503	WP_316470698.1
ribonuclease Y	Helicobacter pylori	0	0.99	0.95	503	WP_367683567.1
ribonuclease Y	Helicobacter pylori	0	0.99	0.95	503	WP_374179116.1
ribonuclease Y	Helicobacter pylori	0	0.99	0.95	503	WP_390422151.1
ribonuclease Y	Helicobacter pylori	0	0.99	0.95	503	WP_001913897.1
ribonuclease Y	Helicobacter pylori	0	0.99	0.95	503	WP_232779710.1
ribonuclease Y	Helicobacter pylori	0	0.99	0.95	503	WP_236633666.1
ribonuclease Y	Helicobacter pylori	0	0.99	0.95	503	WP_236634960.1
ribonuclease Y	Helicobacter pylori	0	0.99	0.95	503	WP_237389083.1
ribonuclease Y	Helicobacter pylori	0	0.99	0.95	503	WP_240652506.1
ribonuclease Y	Helicobacter pylori	0	0.99	0.95	503	WP_240657287.1
ribonuclease Y	Helicobacter pylori	0	0.99	0.95	503	WP_240670112.1
ribonuclease Y	Helicobacter pylori	0	0.99	0.95	503	WP_240670785.1
ribonuclease Y	Helicobacter pylori	0	0.99	0.95	503	WP_257535145.1
ribonuclease Y	Helicobacter pylori	0	0.99	0.95	503	WP_316474361.1
ribonuclease Y	Helicobacter pylori	0	0.99	0.95	503	WP_240661016.1
ribonuclease Y	Helicobacter pylori	0	0.99	0.95	503	WP_316488980.1
ribonuclease Y	Helicobacter pylori	0	0.99	1	529	MCQ2805160.1
ribonuclease Y	Helicobacter pylori	0	0.99	1	529	RKV39706.1
ribonuclease Y	Helicobacter pylori	0	0.99	1	529	RVZ31850.1
ribonuclease Y	Helicobacter pylori	0	0.99	1	529	WRE64910.1
ribonuclease Y	Helicobacter pylori	0	0.99	1	529	MCQ2807572.1
ribonuclease Y	Helicobacter pylori	0	0.99	1	529	MCQ2867543.1
ribonuclease Y	Helicobacter pylori	0	0.99	1	529	MCQ2938526.1
ribonuclease Y	Helicobacter pylori	0	0.99	1	529	MCQ2941219.1
ribonuclease Y	Helicobacter pylori	0	0.99	1	529	RKV01095.1
ribonuclease Y	Helicobacter pylori	0	0.99	1	529	RVY54131.1
ribonuclease Y	Helicobacter pylori	0	0.99	1	529	WQS70896.1
ribonuclease Y	Helicobacter pylori	0	0.99	1	529	WQW77368.1
ribonuclease Y	Helicobacter pylori	0	0.99	1	529	WQX09937.1
ribonuclease Y	Helicobacter pylori	0	0.99	1	529	WRA64408.1
ribonuclease Y	Helicobacter pylori	0	0.99	1	529	WRC05412.1
ribonuclease Y	Helicobacter pylori	0	0.99	1	529	WRD16267.1
ribonuclease Y	Helicobacter pylori	0	0.99	1	529	WRF18987.1
ribonuclease Y	Helicobacter pylori	0	0.99	1	529	MCQ2937135.1
ribonuclease Y	Helicobacter pylori	0	0.99	1	529	PUD73775.1
ribonuclease Y	Helicobacter pylori	0	0.99	1	529	RKV46448.1
ribonuclease Y	Helicobacter pylori	0	0.99	1	529	RVY47639.1
ribonuclease Y	Helicobacter pylori	0	0.99	1	529	RVZ02994.1
ribonuclease Y	Helicobacter pylori	0	0.99	1	529	WQW77195.1
ribonuclease Y	Helicobacter pylori	0	0.99	1	529	WRA47076.1
ribonuclease Y	Helicobacter pylori	0	0.99	1	529	WRC02402.1
ribonuclease Y	Helicobacter pylori	0	0.99	1	529	WRE76214.1
ribonuclease Y	Helicobacter pylori	0	0.99	1	529	WRF04886.1
ribonuclease Y	Helicobacter pylori	0	0.99	1	529	WRF14788.1
ribonuclease Y	Helicobacter pylori	0	0.99	1	529	AZL52277.1
ribonuclease Y	Helicobacter pylori	0	0.99	1	529	MBS3010337.1
ribonuclease Y	Helicobacter pylori	0	0.99	1	529	MCQ2685400.1
ribonuclease Y	Helicobacter pylori	0	0.99	1	529	MCQ2713057.1
ribonuclease Y	Helicobacter pylori	0	0.99	1	529	OOP85968.1
ribonuclease Y	Helicobacter pylori	0	0.99	1	529	RKV05839.1
ribonuclease Y	Helicobacter pylori	0	0.99	1	529	RVY19300.1
ribonuclease Y	Helicobacter pylori	0	0.99	1	529	RVY63499.1
ribonuclease Y	Helicobacter pylori	0	0.99	1	529	RVZ17059.1
ribonuclease Y	Helicobacter pylori	0	0.99	1	529	RVZ23215.1
ribonuclease Y	Helicobacter pylori	0	0.99	1	529	RVZ28628.1
ribonuclease Y	Helicobacter pylori	0	0.99	1	529	RVZ44076.1
ribonuclease Y	Helicobacter pylori	0	0.99	1	529	RVZ66724.1
ribonuclease Y	Helicobacter pylori	0	0.99	1	529	WQS68001.1
ribonuclease Y	Helicobacter pylori	0	0.99	1	529	WQT63031.1
ribonuclease Y	Helicobacter pylori	0	0.99	1	529	WQW38730.1
ribonuclease Y	Helicobacter pylori	0	0.99	1	529	WQW75811.1
ribonuclease Y	Helicobacter pylori	0	0.99	1	529	WQX81758.1
ribonuclease Y	Helicobacter pylori	0	0.99	1	529	WRA84402.1
ribonuclease Y	Helicobacter pylori	0	0.99	1	529	WRB32348.1
ribonuclease Y	Helicobacter pylori	0	0.99	1	529	WRB35058.1
ribonuclease Y	Helicobacter pylori	0	0.99	1	529	WRC09824.1
ribonuclease Y	Helicobacter pylori	0	0.99	1	529	WRC53675.1
ribonuclease Y	Helicobacter pylori	0	0.99	1	529	WRD09181.1
ribonuclease Y	Helicobacter pylori	0	0.99	1	529	WRE08315.1
ribonuclease Y	Helicobacter pylori	0	0.99	1	529	WRE18355.1
ribonuclease Y	Helicobacter pylori	0	0.99	1	529	WRE24260.1
ribonuclease Y	Helicobacter pylori	0	0.99	1	529	WRE38232.1
ribonuclease Y	Helicobacter pylori	0	0.99	1	529	WRG17551.1
ribonuclease Y	Helicobacter pylori	0	0.99	1	529	WRG24618.1
ribonuclease Y	Helicobacter pylori	0	0.99	1	529	MCQ2760460.1
ribonuclease Y	Helicobacter pylori	0	0.99	1	529	MCQ2781621.1
ribonuclease Y	Helicobacter pylori	0	0.99	1	529	MCQ2812849.1
ribonuclease Y	Helicobacter pylori	0	0.99	1	529	OOQ38572.1
ribonuclease Y	Helicobacter pylori	0	0.99	1	529	QDY59328.1
ribonuclease Y	Helicobacter pylori	0	0.99	1	529	RKV29567.1
ribonuclease Y	Helicobacter pylori	0	0.99	1	529	RVY46215.1
ribonuclease Y	Helicobacter pylori	0	0.99	1	529	RVY76073.1
ribonuclease Y	Helicobacter pylori	0	0.99	1	529	WQZ78320.1
ribonuclease Y	Helicobacter pylori	0	0.99	1	529	WQZ80943.1
ribonuclease Y	Helicobacter pylori	0	0.99	1	529	WQZ82532.1
ribonuclease Y	Helicobacter pylori	0	0.99	1	529	WQZ88130.1
ribonuclease Y	Helicobacter pylori	0	0.99	1	529	WRB89232.1
ribonuclease Y	Helicobacter pylori	0	0.99	1	529	WRB96564.1
ribonuclease Y	Helicobacter pylori	0	0.99	1	529	WRD19251.1
ribonuclease Y	Helicobacter pylori	0	0.99	1	529	WRE09655.1
ribonuclease Y	Helicobacter pylori	0	0.99	1	529	WRF74396.1
ribonuclease Y	Helicobacter pylori	0	0.99	1	529	WRG56073.1
ribonuclease Y	Helicobacter pylori	0	0.99	1	529	MCQ2642359.1
ribonuclease Y	Helicobacter pylori	0	0.99	1	529	NGP14752.1
ribonuclease Y	Helicobacter pylori	0	0.99	1	529	NHA61717.1
ribonuclease Y	Helicobacter pylori	0	0.99	1	529	RVY25652.1
ribonuclease Y	Helicobacter pylori	0	0.99	1	529	RVY43862.1
ribonuclease Y	Helicobacter pylori	0	0.99	1	529	RVY53831.1
ribonuclease Y	Helicobacter pylori	0	0.99	1	529	RVY59002.1
ribonuclease Y	Helicobacter pylori	0	0.99	1	529	WQT06796.1
ribonuclease Y	Helicobacter pylori	0	0.99	1	529	WQU81659.1
ribonuclease Y	Helicobacter pylori	0	0.99	1	529	WQX26815.1
ribonuclease Y	Helicobacter pylori	0	0.99	1	529	WQY57508.1
ribonuclease Y	Helicobacter pylori	0	0.99	1	529	WQZ20572.1
ribonuclease Y	Helicobacter pylori	0	0.99	1	529	WQZ53972.1
ribonuclease Y	Helicobacter pylori	0	0.99	1	529	WRE16877.1
ribonuclease Y	Helicobacter pylori	0	0.99	1	529	WRF03392.1
ribonuclease Y	Helicobacter pylori	0	0.99	1	529	WRF31870.1
ribonuclease Y	Helicobacter pylori	0	0.99	1	529	RKV38197.1
ribonuclease Y	Helicobacter pylori	0	0.99	1	529	WQS37935.1
ribonuclease Y	Helicobacter pylori	0	0.99	1	529	WRG33293.1
ribonuclease Y	Helicobacter pylori	0	0.99	0.95	503	WP_232255763.1
ribonuclease Y	Helicobacter pylori	0	0.99	0.95	503	WP_232257682.1
ribonuclease Y	Helicobacter pylori	0	0.99	0.95	503	WP_232258303.1
ribonuclease Y	Helicobacter pylori	0	0.99	0.95	503	WP_236635064.1
ribonuclease Y	Helicobacter pylori	0	0.99	0.95	503	WP_238409893.1
ribonuclease Y	Helicobacter pylori	0	0.99	0.95	503	WP_240443923.1
ribonuclease Y	Helicobacter pylori	0	0.99	0.95	503	WP_240649242.1
ribonuclease Y	Helicobacter pylori	0	0.99	0.95	503	WP_240666342.1
ribonuclease Y	Helicobacter pylori	0	0.99	0.95	503	WP_240668206.1
ribonuclease Y	Helicobacter pylori	0	0.99	0.95	503	WP_241208873.1
ribonuclease Y	Helicobacter pylori	0	0.99	0.95	503	WP_243879071.1
ribonuclease Y	Helicobacter pylori	0	0.99	0.95	503	WP_316484346.1
ribonuclease Y	Helicobacter pylori	0	0.99	0.95	503	WP_033756610.1
ribonuclease Y	Helicobacter pylori	0	0.99	0.95	503	WP_060473802.1
ribonuclease Y	Helicobacter pylori	0	0.99	0.95	503	WP_232260281.1
ribonuclease Y	Helicobacter pylori	0	0.99	0.95	503	WP_232262832.1
ribonuclease Y	Helicobacter pylori	0	0.99	0.95	503	WP_232264990.1
ribonuclease Y	Helicobacter pylori	0	0.99	0.95	503	WP_236635003.1
ribonuclease Y	Helicobacter pylori	0	0.99	0.95	503	WP_240443828.1
ribonuclease Y	Helicobacter pylori	0	0.99	0.95	503	WP_240455092.1
ribonuclease Y	Helicobacter pylori	0	0.99	0.95	503	WP_240455463.1
ribonuclease Y	Helicobacter pylori	0	0.99	0.95	503	WP_240461627.1
ribonuclease Y	Helicobacter pylori	0	0.99	0.95	503	WP_240639971.1
ribonuclease Y	Helicobacter pylori	0	0.99	0.95	503	WP_240641694.1
ribonuclease Y	Helicobacter pylori	0	0.99	0.95	503	WP_240642581.1
ribonuclease Y	Helicobacter pylori	0	0.99	0.95	503	WP_240642774.1
ribonuclease Y	Helicobacter pylori	0	0.99	0.95	503	WP_240657698.1
ribonuclease Y	Helicobacter pylori	0	0.99	0.95	503	WP_240893381.1
ribonuclease Y	Helicobacter pylori	0	0.99	0.95	503	WP_241839725.1
ribonuclease Y	Helicobacter pylori	0	0.99	0.95	503	WP_241869738.1
ribonuclease Y	Helicobacter pylori	0	0.99	0.95	503	WP_243877072.1
ribonuclease Y	Helicobacter pylori	0	0.99	0.95	503	WP_244660507.1
ribonuclease Y	Helicobacter pylori	0	0.99	0.95	503	WP_254697101.1
ribonuclease Y	Helicobacter pylori	0	0.99	0.95	503	WP_258220619.1
ribonuclease Y	Helicobacter pylori	0	0.99	0.95	503	WP_258552665.1
ribonuclease Y	Helicobacter pylori	0	0.99	0.95	503	WP_259456986.1
ribonuclease Y	Helicobacter pylori	0	0.99	0.95	503	WP_304477898.1
ribonuclease Y	Helicobacter pylori	0	0.99	0.95	503	WP_305869665.1
ribonuclease Y	Helicobacter pylori	0	0.99	0.95	503	WP_340221208.1
ribonuclease Y	Helicobacter pylori	0	0.99	0.95	503	WP_373403542.1
ribonuclease Y	Helicobacter pylori	0	0.99	0.95	503	WP_042633072.1
ribonuclease Y	Helicobacter pylori	0	0.99	0.95	503	WP_232255217.1
ribonuclease Y	Helicobacter pylori	0	0.99	0.95	503	WP_232257610.1
ribonuclease Y	Helicobacter pylori	0	0.99	0.95	503	WP_232264226.1
ribonuclease Y	Helicobacter pylori	0	0.99	0.95	503	WP_235004116.1
ribonuclease Y	Helicobacter pylori	0	0.99	0.95	503	WP_240145674.1
ribonuclease Y	Helicobacter pylori	0	0.99	0.95	503	WP_240447271.1
ribonuclease Y	Helicobacter pylori	0	0.99	0.95	503	WP_240447339.1
ribonuclease Y	Helicobacter pylori	0	0.99	0.95	503	WP_240642958.1
ribonuclease Y	Helicobacter pylori	0	0.99	0.95	503	WP_240653821.1
ribonuclease Y	Helicobacter pylori	0	0.99	0.95	503	WP_240657557.1
ribonuclease Y	Helicobacter pylori	0	0.99	0.95	503	WP_243876494.1
ribonuclease Y	Helicobacter pylori	0	0.99	0.95	503	WP_243877237.1
ribonuclease Y	Helicobacter pylori	0	0.99	0.95	503	WP_243877521.1
ribonuclease Y	Helicobacter pylori	0	0.99	0.95	503	WP_259458411.1
ribonuclease Y	Helicobacter pylori	0	0.99	0.95	503	WP_265473448.1
ribonuclease Y	Helicobacter pylori	0	0.99	0.95	503	WP_304475195.1
ribonuclease Y	Helicobacter pylori	0	0.99	0.95	503	WP_367702555.1
ribonuclease Y	Helicobacter pylori	0	0.99	0.95	503	WP_374160602.1
ribonuclease Y	Helicobacter pylori	0	0.99	0.95	503	WP_001915565.1
ribonuclease Y	Helicobacter pylori	0	0.99	0.95	503	WP_039084697.1
ribonuclease Y	Helicobacter pylori	0	0.99	0.95	503	WP_232257845.1
ribonuclease Y	Helicobacter pylori	0	0.99	0.95	503	WP_233408477.1
ribonuclease Y	Helicobacter pylori	0	0.99	0.95	503	WP_241889414.1
ribonuclease Y	Helicobacter pylori	0	0.99	0.95	503	WP_240454408.1
ribonuclease Y	Helicobacter pylori	0	0.99	0.95	503	WP_259458836.1
ribonuclease Y	Helicobacter pylori	0	0.99	0.95	503	WQX00201.1
ribonuclease Y	Helicobacter pylori	0	0.99	0.95	503	WP_240658477.1
ribonuclease Y	Helicobacter pylori	0	0.99	0.95	503	WP_259458759.1
ribonuclease Y	Helicobacter pylori	0	0.99	0.95	503	WP_322397398.1
ribonuclease Y	Helicobacter pylori	0	0.99	0.95	503	WP_232257424.1
ribonuclease Y	Helicobacter pylori	0	0.99	0.95	503	WP_236633482.1
ribonuclease Y	Helicobacter pylori	0	0.99	0.95	503	WP_240643298.1
ribonuclease Y	Helicobacter pylori	0	0.99	0.95	503	WP_241869764.1
ribonuclease Y	Helicobacter pylori	0	0.99	0.95	503	WP_372596204.1
ribonuclease Y	Helicobacter pylori	0	0.99	0.95	503	WP_001891518.1
ribonuclease Y	Helicobacter pylori	0	0.99	0.95	503	WP_053576060.1
ribonuclease Y	Helicobacter pylori	0	0.99	0.95	503	WP_232261453.1
ribonuclease Y	Helicobacter pylori	0	0.99	0.95	503	WP_240443517.1
ribonuclease Y	Helicobacter pylori	0	0.99	0.95	503	WP_240639919.1
ribonuclease Y	Helicobacter pylori	0	0.99	0.95	503	WP_242673901.1
ribonuclease Y	Helicobacter pylori	0	0.99	0.95	503	WP_258221130.1
ribonuclease Y	Helicobacter pylori	0	0.99	0.95	503	WP_258233064.1
ribonuclease Y	Helicobacter pylori	0	0.99	0.95	503	WP_259456702.1
ribonuclease Y	Helicobacter pylori	0	0.99	0.95	503	WP_310958108.1
HDIG domain-containing protein	Helicobacter pylori	0	0.99	0.78	413	MCQ2664450.1
ribonuclease Y	Helicobacter pylori	0	0.98	1	529	WRB48135.1
ribonuclease Y	Helicobacter pylori	0	0.98	1	529	GHR50022.1
ribonuclease Y	Helicobacter pylori	0	0.98	1	529	RVZ07928.1
ribonuclease Y	Helicobacter pylori	0	0.98	1	529	MCQ2621519.1
ribonuclease Y	Helicobacter pylori	0	0.98	1	529	PUD84316.1
ribonuclease Y	Helicobacter pylori	0	0.98	1	529	WQR82467.1
ribonuclease Y	Helicobacter pylori	0	0.98	1	529	WQX96080.1
ribonuclease Y	Helicobacter pylori	0	0.98	1	529	WQX97541.1
ribonuclease Y	Helicobacter pylori	0	0.98	1	529	WRD20716.1
ribonuclease Y	Helicobacter pylori	0	0.98	1	529	WRF64229.1
ribonuclease Y	Helicobacter pylori	0	0.98	1	529	MBH0306005.1
ribonuclease Y	Helicobacter pylori	0	0.98	1	529	RVZ60486.1
ribonuclease Y	Helicobacter pylori	0	0.98	1	529	WQY51798.1
ribonuclease Y	Helicobacter pylori	0	0.98	1	529	WRE34065.1
ribonuclease Y	Helicobacter pylori	0	0.98	1	529	MBM2662481.1
ribonuclease Y	Helicobacter pylori	0	0.98	1	529	MCQ2670721.1
ribonuclease Y	Helicobacter pylori	0	0.98	1	529	MCQ2714810.1
ribonuclease Y	Helicobacter pylori	0	0.98	1	529	MCQ2862284.1
ribonuclease Y	Helicobacter pylori	0	0.98	1	529	MCQ2922508.1
ribonuclease Y	Helicobacter pylori	0	0.98	1	529	NHB30690.1
ribonuclease Y	Helicobacter pylori	0	0.98	1	529	RKV43857.1
ribonuclease Y	Helicobacter pylori	0	0.98	1	529	RVY58288.1
ribonuclease Y	Helicobacter pylori	0	0.98	1	529	TPH36065.1
ribonuclease Y	Helicobacter pylori	0	0.98	1	529	WQR78257.1
ribonuclease Y	Helicobacter pylori	0	0.98	1	529	WQS72390.1
ribonuclease Y	Helicobacter pylori	0	0.98	1	529	WQS88114.1
ribonuclease Y	Helicobacter pylori	0	0.98	1	529	WQX71704.1
ribonuclease Y	Helicobacter pylori	0	0.98	1	529	WQY48935.1
ribonuclease Y	Helicobacter pylori	0	0.98	1	529	WQZ68187.1
ribonuclease Y	Helicobacter pylori	0	0.98	1	529	WQZ85415.1
ribonuclease Y	Helicobacter pylori	0	0.98	1	529	WRA85680.1
ribonuclease Y	Helicobacter pylori	0	0.98	1	529	WRE11178.1
ribonuclease Y	Helicobacter pylori	0	0.98	1	529	WRF29003.1
ribonuclease Y	Helicobacter pylori	0	0.98	1	529	WRF61261.1
ribonuclease Y	Helicobacter pylori	0	0.98	1	529	WRF62821.1
ribonuclease Y	Helicobacter pylori	0	0.98	1	529	GHP46610.1
ribonuclease Y	Helicobacter pylori	0	0.98	1	529	GHP80217.1
ribonuclease Y	Helicobacter pylori	0	0.98	1	529	GLP39624.1
ribonuclease Y	Helicobacter pylori	0	0.98	1	529	MBM0624924.1
ribonuclease Y	Helicobacter pylori	0	0.98	1	529	MBM2777946.1
ribonuclease Y	Helicobacter pylori	0	0.98	1	529	MCQ2898248.1
ribonuclease Y	Helicobacter pylori	0	0.98	1	529	MCQ2935652.1
ribonuclease Y	Helicobacter pylori	0	0.98	1	529	MCQ2954593.1
ribonuclease Y	Helicobacter pylori	0	0.98	1	529	PUD34244.1
ribonuclease Y	Helicobacter pylori	0	0.98	1	529	PUD87093.1
ribonuclease Y	Helicobacter pylori	0	0.98	1	529	QDY60775.1
ribonuclease Y	Helicobacter pylori	0	0.98	1	529	RVY12486.1
ribonuclease Y	Helicobacter pylori	0	0.98	1	529	RVY14788.1
ribonuclease Y	Helicobacter pylori	0	0.98	1	529	RVY52400.1
ribonuclease Y	Helicobacter pylori	0	0.98	1	529	RVZ33065.1
ribonuclease Y	Helicobacter pylori	0	0.98	1	529	RVZ87570.1
ribonuclease Y	Helicobacter pylori	0	0.98	1	529	WQT32526.1
ribonuclease Y	Helicobacter pylori	0	0.98	1	529	WQU74544.1
ribonuclease Y	Helicobacter pylori	0	0.98	1	529	WQX01546.1
ribonuclease Y	Helicobacter pylori	0	0.98	1	529	WQX24041.1
ribonuclease Y	Helicobacter pylori	0	0.98	1	529	WQX52745.1
ribonuclease Y	Helicobacter pylori	0	0.98	1	529	WQY13312.1
ribonuclease Y	Helicobacter pylori	0	0.98	1	529	WQY80380.1
ribonuclease Y	Helicobacter pylori	0	0.98	1	529	WQZ10419.1
ribonuclease Y	Helicobacter pylori	0	0.98	1	529	WRB42255.1
ribonuclease Y	Helicobacter pylori	0	0.98	1	529	WRC15763.1
ribonuclease Y	Helicobacter pylori	0	0.98	1	529	WRD50987.1
ribonuclease Y	Helicobacter pylori	0	0.98	1	529	WRE14027.1
ribonuclease Y	Helicobacter pylori	0	0.98	1	529	WRF17692.1
ribonuclease Y	Helicobacter pylori	0	0.98	1	529	GHR24906.1
ribonuclease Y	Helicobacter pylori	0	0.98	1	529	MBM0597715.1
ribonuclease Y	Helicobacter pylori	0	0.98	1	529	MCQ2616381.1
ribonuclease Y	Helicobacter pylori	0	0.98	1	529	MCQ2622961.1
ribonuclease Y	Helicobacter pylori	0	0.98	1	529	MCQ2688297.1
ribonuclease Y	Helicobacter pylori	0	0.98	1	529	MCQ2925715.1
ribonuclease Y	Helicobacter pylori	0	0.98	1	529	NHB16653.1
ribonuclease Y	Helicobacter pylori	0	0.98	1	529	PUD43880.1
ribonuclease Y	Helicobacter pylori	0	0.98	1	529	PUD50296.1
ribonuclease Y	Helicobacter pylori	0	0.98	1	529	QDY63843.1
ribonuclease Y	Helicobacter pylori	0	0.98	1	529	RKV21665.1
ribonuclease Y	Helicobacter pylori	0	0.98	1	529	RVY38757.1
ribonuclease Y	Helicobacter pylori	0	0.98	1	529	RVZ68213.1
ribonuclease Y	Helicobacter pylori	0	0.98	1	529	WQT25612.1
ribonuclease Y	Helicobacter pylori	0	0.98	1	529	WQX70263.1
ribonuclease Y	Helicobacter pylori	0	0.98	1	529	WQY08776.1
ribonuclease Y	Helicobacter pylori	0	0.98	1	529	WQY77559.1
ribonuclease Y	Helicobacter pylori	0	0.98	1	529	WQZ83960.1
ribonuclease Y	Helicobacter pylori	0	0.98	1	529	WQZ95327.1
ribonuclease Y	Helicobacter pylori	0	0.98	1	529	WRA02485.1
ribonuclease Y	Helicobacter pylori	0	0.98	1	529	WRB41024.1
ribonuclease Y	Helicobacter pylori	0	0.98	1	529	WRB99549.1
ribonuclease Y	Helicobacter pylori	0	0.98	1	529	WRD02015.1
ribonuclease Y	Helicobacter pylori	0	0.98	1	529	WRD04847.1
ribonuclease Y	Helicobacter pylori	0	0.98	1	529	WRD22180.1
ribonuclease Y	Helicobacter pylori	0	0.98	1	529	WRD28021.1
ribonuclease Y	Helicobacter pylori	0	0.98	1	529	WRD40953.1
ribonuclease Y	Helicobacter pylori	0	0.98	1	529	WRD42215.1
ribonuclease Y	Helicobacter pylori	0	0.98	1	529	WRF00455.1
ribonuclease Y	Helicobacter pylori	0	0.98	1	529	WRF77184.1
ribonuclease Y	Helicobacter pylori	0	0.98	1	529	WRG04822.1
ribonuclease Y	Helicobacter pylori	0	0.98	1	529	QEF39097.1
ribonuclease Y	Helicobacter pylori	0	0.98	1	529	RKV17876.1
ribonuclease Y	Helicobacter pylori	0	0.98	1	529	RVY98397.1
ribonuclease Y	Helicobacter pylori	0	0.98	1	529	WQT49791.1
ribonuclease Y	Helicobacter pylori	0	0.98	1	529	WQU04861.1
ribonuclease Y	Helicobacter pylori	0	0.98	1	529	WQW73017.1
ribonuclease Y	Helicobacter pylori	0	0.98	1	529	WQW92902.1
ribonuclease Y	Helicobacter pylori	0	0.98	1	529	WQY13046.1
ribonuclease Y	Helicobacter pylori	0	0.98	1	529	WQY60213.1
ribonuclease Y	Helicobacter pylori	0	0.98	1	529	WRA08063.1
ribonuclease Y	Helicobacter pylori	0	0.98	1	529	WRA57132.1
ribonuclease Y	Helicobacter pylori	0	0.98	1	529	WRA67217.1
ribonuclease Y	Helicobacter pylori	0	0.98	1	529	WRC11394.1
ribonuclease Y	Helicobacter pylori	0	0.98	1	529	WRC14324.1
ribonuclease Y	Helicobacter pylori	0	0.98	1	529	WRC17097.1
ribonuclease Y	Helicobacter pylori	0	0.98	1	529	WRE83368.1
ribonuclease Y	Helicobacter pylori	0	0.98	1	529	WRF24719.1
ribonuclease Y	Helicobacter pylori	0	0.98	1	529	MCQ2626899.1
ribonuclease Y	Helicobacter pylori	0	0.98	1	529	BEE29343.1
ribonuclease Y	Helicobacter pylori 26695	0	0.98	1	529	O25455.2
Ribonuclease Y	Helicobacter pylori SS1	0	0.98	1	529	AQM65613.1
ribonuclease Y	Helicobacter pylori CG-IMSS-2012	0	0.98	0.95	507	ERM21414.1
HDIG domain-containing metalloprotein	Helicobacter pylori	0	0.98	0.71	378	MFA4763284.1
ribonuclease Y	Helicobacter pylori	0	0.98	0.94	502	WP_240448970.1
ribonuclease Y	Helicobacter pylori	0	0.98	0.95	503	WP_001916070.1
ribonuclease Y	Helicobacter pylori	0	0.98	0.95	503	WP_001922485.1
ribonuclease Y	Helicobacter pylori	0	0.98	0.95	503	WP_025444715.1
ribonuclease Y	Helicobacter pylori	0	0.98	0.95	503	WP_232256788.1
ribonuclease Y	Helicobacter pylori	0	0.98	0.95	503	WP_232259466.1
ribonuclease Y	Helicobacter pylori	0	0.98	0.95	503	WP_232261045.1
ribonuclease Y	Helicobacter pylori	0	0.98	0.95	503	WP_238410118.1
ribonuclease Y	Helicobacter pylori	0	0.98	0.95	503	WP_238698942.1
ribonuclease Y	Helicobacter pylori	0	0.98	0.95	503	WP_240443737.1
ribonuclease Y	Helicobacter pylori	0	0.98	0.95	503	WP_240445894.1
ribonuclease Y	Helicobacter pylori	0	0.98	0.95	503	WP_240447560.1
ribonuclease Y	Helicobacter pylori	0	0.98	0.95	503	WP_240455412.1
ribonuclease Y	Helicobacter pylori	0	0.98	0.95	503	WP_240640124.1
ribonuclease Y	Helicobacter pylori	0	0.98	0.95	503	WP_240655856.1
ribonuclease Y	Helicobacter pylori	0	0.98	0.95	503	WP_240659355.1
ribonuclease Y	Helicobacter pylori	0	0.98	0.95	503	WP_241832193.1
ribonuclease Y	Helicobacter pylori	0	0.98	0.95	503	WP_258220963.1
ribonuclease Y	Helicobacter pylori	0	0.98	0.95	503	WP_258221268.1
ribonuclease Y	Helicobacter pylori	0	0.98	0.95	503	WP_258233110.1
ribonuclease Y	Helicobacter pylori	0	0.98	0.95	503	WP_265473500.1
ribonuclease Y	Helicobacter pylori	0	0.98	0.95	503	WP_001900968.1
ribonuclease Y	Helicobacter pylori	0	0.98	0.95	503	WP_025447554.1
ribonuclease Y	Helicobacter pylori	0	0.98	0.95	503	WP_232256035.1
ribonuclease Y	Helicobacter pylori	0	0.98	0.95	503	WP_232257009.1
ribonuclease Y	Helicobacter pylori	0	0.98	0.95	503	WP_232258079.1
ribonuclease Y	Helicobacter pylori	0	0.98	0.95	503	WP_232262681.1
ribonuclease Y	Helicobacter pylori	0	0.98	0.95	503	WP_232727430.1
ribonuclease Y	Helicobacter pylori	0	0.98	0.95	503	WP_232730527.1
ribonuclease Y	Helicobacter pylori	0	0.98	0.95	503	WP_236637840.1
ribonuclease Y	Helicobacter pylori	0	0.98	0.95	503	WP_240146710.1
ribonuclease Y	Helicobacter pylori	0	0.98	0.95	503	WP_240443620.1
ribonuclease Y	Helicobacter pylori	0	0.98	0.95	503	WP_240444469.1
ribonuclease Y	Helicobacter pylori	0	0.98	0.95	503	WP_240642900.1
ribonuclease Y	Helicobacter pylori	0	0.98	0.95	503	WP_240648473.1
ribonuclease Y	Helicobacter pylori	0	0.98	0.95	503	WP_243877465.1
ribonuclease Y	Helicobacter pylori	0	0.98	0.95	503	WP_259459202.1
ribonuclease Y	Helicobacter pylori	0	0.98	0.95	503	WP_273899189.1
ribonuclease Y	Helicobacter pylori	0	0.98	0.95	503	WP_367713446.1
ribonuclease Y	Helicobacter pylori	0	0.98	0.95	503	WP_374155979.1
ribonuclease Y	Helicobacter pylori	0	0.98	0.95	503	WP_240666879.1
ribonuclease Y	Helicobacter pylori	0	0.98	0.95	503	WP_240669607.1
ribonuclease Y	Helicobacter pylori	0	0.98	0.95	503	WP_232259612.1
ribonuclease Y	Helicobacter pylori	0	0.98	0.95	503	WP_238377435.1
ribonuclease Y	Helicobacter pylori	0	0.98	0.95	503	WP_240640549.1
ribonuclease Y	Helicobacter pylori	0	0.98	0.95	503	WP_240446930.1
ribonuclease Y	Helicobacter pylori	0	0.98	0.95	503	WP_258221423.1
ribonuclease Y	Helicobacter pylori	0	0.98	0.95	503	WP_280531678.1
ribonuclease Y	Helicobacter pylori	0	0.98	0.95	503	WP_031216953.1
ribonuclease Y	Helicobacter pylori	0	0.98	0.95	503	WP_039082327.1
ribonuclease Y	Helicobacter pylori	0	0.98	0.95	503	WP_041200455.1
ribonuclease Y	Helicobacter pylori	0	0.98	0.95	503	WP_266097098.1
ribonuclease Y	Helicobacter pylori	0	0.98	0.95	503	WP_014536104.1
ribonuclease Y	Helicobacter pylori	0	0.98	0.95	503	WP_023592287.1
ribonuclease Y	Helicobacter pylori	0	0.98	0.95	503	WP_039092747.1
ribonuclease Y	Helicobacter pylori	0	0.98	0.95	503	WP_231631609.1
ribonuclease Y	Helicobacter pylori	0	0.98	0.95	503	WP_232261287.1
ribonuclease Y	Helicobacter pylori	0	0.98	0.95	503	WP_232262132.1
ribonuclease Y	Helicobacter pylori	0	0.98	0.95	503	WP_238702228.1
ribonuclease Y	Helicobacter pylori	0	0.98	0.95	503	WP_240047786.1
ribonuclease Y	Helicobacter pylori	0	0.98	0.95	503	WP_240443056.1
ribonuclease Y	Helicobacter pylori	0	0.98	0.95	503	WP_240444435.1
ribonuclease Y	Helicobacter pylori	0	0.98	0.95	503	WP_240446346.1
ribonuclease Y	Helicobacter pylori	0	0.98	0.95	503	WP_240640953.1
ribonuclease Y	Helicobacter pylori	0	0.98	0.95	503	WP_240652932.1
ribonuclease Y	Helicobacter pylori	0	0.98	0.95	503	WP_240652999.1
ribonuclease Y	Helicobacter pylori	0	0.98	0.95	503	WP_240670839.1
ribonuclease Y	Helicobacter pylori	0	0.98	0.95	503	WP_240729235.1
ribonuclease Y	Helicobacter pylori	0	0.98	0.95	503	WP_241887856.1
ribonuclease Y	Helicobacter pylori	0	0.98	0.95	503	WP_243877287.1
ribonuclease Y	Helicobacter pylori	0	0.98	0.95	503	WP_244660579.1
ribonuclease Y	Helicobacter pylori	0	0.98	0.95	503	WP_257570578.1
ribonuclease Y	Helicobacter pylori	0	0.98	0.95	503	WP_258220917.1
ribonuclease Y	Helicobacter pylori	0	0.98	0.95	503	WP_258221013.1
ribonuclease Y	Helicobacter pylori	0	0.98	0.95	503	WP_258221448.1
ribonuclease Y	Helicobacter pylori	0	0.98	0.95	503	WP_258233541.1
ribonuclease Y	Helicobacter pylori	0	0.98	0.95	503	WP_265813338.1
ribonuclease Y	Helicobacter pylori	0	0.98	0.95	503	WP_316464490.1
ribonuclease Y	Helicobacter pylori	0	0.98	0.95	503	WP_316476383.1
ribonuclease Y	Helicobacter pylori	0	0.98	0.95	503	WP_374150165.1
ribonuclease Y	Helicobacter pylori	0	0.98	0.95	503	WP_374182327.1
ribonuclease Y	Helicobacter pylori	0	0.98	0.95	503	WP_390181685.1
ribonuclease Y	Helicobacter pylori	0	0.98	0.95	503	WP_390411411.1
ribonuclease Y	Helicobacter pylori	0	0.98	0.95	503	WP_024750496.1
ribonuclease Y	Helicobacter pylori	0	0.98	0.95	503	WP_064432828.1
ribonuclease Y	Helicobacter pylori	0	0.98	0.95	503	WP_232257749.1
ribonuclease Y	Helicobacter pylori	0	0.98	0.95	503	WP_232258912.1
ribonuclease Y	Helicobacter pylori	0	0.98	0.95	503	WP_232261650.1
ribonuclease Y	Helicobacter pylori	0	0.98	0.95	503	WP_232779608.1
ribonuclease Y	Helicobacter pylori	0	0.98	0.95	503	WP_237776422.1
ribonuclease Y	Helicobacter pylori	0	0.98	0.95	503	WP_238997657.1
ribonuclease Y	Helicobacter pylori	0	0.98	0.95	503	WP_240444544.1
ribonuclease Y	Helicobacter pylori	0	0.98	0.95	503	WP_240444826.1
ribonuclease Y	Helicobacter pylori	0	0.98	0.95	503	WP_240445130.1
ribonuclease Y	Helicobacter pylori	0	0.98	0.95	503	WP_240446846.1
ribonuclease Y	Helicobacter pylori	0	0.98	0.95	503	WP_240447069.1
ribonuclease Y	Helicobacter pylori	0	0.98	0.95	503	WP_240461351.1
ribonuclease Y	Helicobacter pylori	0	0.98	0.95	503	WP_240461549.1
ribonuclease Y	Helicobacter pylori	0	0.98	0.95	503	WP_240461714.1
ribonuclease Y	Helicobacter pylori	0	0.98	0.95	503	WP_240649812.1
ribonuclease Y	Helicobacter pylori	0	0.98	0.95	503	WP_241819502.1
ribonuclease Y	Helicobacter pylori	0	0.98	0.95	503	WP_242667181.1
ribonuclease Y	Helicobacter pylori	0	0.98	0.95	503	WP_243879463.1
ribonuclease Y	Helicobacter pylori	0	0.98	0.95	503	WP_243879533.1
ribonuclease Y	Helicobacter pylori	0	0.98	0.95	503	WP_243895611.1
ribonuclease Y	Helicobacter pylori	0	0.98	0.95	503	WP_254591908.1
ribonuclease Y	Helicobacter pylori	0	0.98	0.95	503	WP_258221045.1
ribonuclease Y	Helicobacter pylori	0	0.98	0.95	503	WP_259458115.1
ribonuclease Y	Helicobacter pylori	0	0.98	0.95	503	WP_259459243.1
ribonuclease Y	Helicobacter pylori	0	0.98	0.95	503	WP_265473284.1
ribonuclease Y	Helicobacter pylori	0	0.98	0.95	503	WP_316460463.1
ribonuclease Y	Helicobacter pylori	0	0.98	0.95	503	WP_390535437.1
ribonuclease Y	Helicobacter pylori	0	0.98	0.79	419	GLP44626.1
ribonuclease Y	Helicobacter pylori	0	0.98	1	529	WQZ66710.1
ribonuclease Y	Helicobacter pylori	0	0.98	1	529	WQW09905.1
ribonuclease Y	Helicobacter pylori	0	0.98	1	529	RKV35228.1
ribonuclease Y	Helicobacter pylori	0	0.98	1	529	AVG73795.1
ribonuclease Y	Helicobacter pylori	0	0.98	1	529	MCQ2657610.1
ribonuclease Y	Helicobacter pylori	0	0.98	1	529	PUD33359.1
ribonuclease Y	Helicobacter pylori	0	0.98	1	529	PUD45987.1
ribonuclease Y	Helicobacter pylori	0	0.98	1	529	RVY64593.1
ribonuclease Y	Helicobacter pylori	0	0.98	1	529	RVZ20237.1
ribonuclease Y	Helicobacter pylori	0	0.98	1	529	WQZ91076.1
ribonuclease Y	Helicobacter pylori	0	0.98	1	529	WRC39583.1
ribonuclease Y	Helicobacter pylori	0	0.98	1	529	WRE77640.1
ribonuclease Y	Helicobacter pylori	0	0.98	1	529	MBM0620546.1
ribonuclease Y	Helicobacter pylori	0	0.98	1	529	MCH4611380.1
ribonuclease Y	Helicobacter pylori	0	0.98	1	529	MCQ2614561.1
ribonuclease Y	Helicobacter pylori	0	0.98	1	529	MCQ2633318.1
ribonuclease Y	Helicobacter pylori	0	0.98	1	529	MCQ2697150.1
ribonuclease Y	Helicobacter pylori	0	0.98	1	529	MCQ2698268.1
ribonuclease Y	Helicobacter pylori	0	0.98	1	529	MCQ2831311.1
ribonuclease Y	Helicobacter pylori	0	0.98	1	529	MCQ2864929.1
ribonuclease Y	Helicobacter pylori	0	0.98	1	529	OOQ06613.1
ribonuclease Y	Helicobacter pylori	0	0.98	1	529	PUD04130.1
ribonuclease Y	Helicobacter pylori	0	0.98	1	529	PUD20300.1
ribonuclease Y	Helicobacter pylori	0	0.98	1	529	PUD66497.1
ribonuclease Y	Helicobacter pylori	0	0.98	1	529	QEF28379.1
ribonuclease Y	Helicobacter pylori	0	0.98	1	529	WQS49446.1
ribonuclease Y	Helicobacter pylori	0	0.98	1	529	WQU21030.1
ribonuclease Y	Helicobacter pylori	0	0.98	1	529	WQU77380.1
ribonuclease Y	Helicobacter pylori	0	0.98	1	529	WQX11556.1
ribonuclease Y	Helicobacter pylori	0	0.98	1	529	WQX68734.1
ribonuclease Y	Helicobacter pylori	0	0.98	1	529	WRA39901.1
ribonuclease Y	Helicobacter pylori	0	0.98	1	529	WRA75833.1
ribonuclease Y	Helicobacter pylori	0	0.98	1	529	WRB30933.1
ribonuclease Y	Helicobacter pylori	0	0.98	1	529	WRC99278.1
ribonuclease Y	Helicobacter pylori	0	0.98	1	529	WRE12530.1
ribonuclease Y	Helicobacter pylori	0	0.98	1	529	WRG57634.1
ribonuclease Y	Helicobacter pylori	0	0.98	1	529	KAA6498403.1
ribonuclease Y	Helicobacter pylori	0	0.98	1	529	MBS3011994.1
ribonuclease Y	Helicobacter pylori	0	0.98	1	529	MCQ2632735.1
ribonuclease Y	Helicobacter pylori	0	0.98	1	529	MCQ2678211.1
ribonuclease Y	Helicobacter pylori	0	0.98	1	529	MCQ2692663.1
ribonuclease Y	Helicobacter pylori	0	0.98	1	529	MCQ2704271.1
ribonuclease Y	Helicobacter pylori	0	0.98	1	529	MCQ2708529.1
ribonuclease Y	Helicobacter pylori	0	0.98	1	529	MCQ2828831.1
ribonuclease Y	Helicobacter pylori	0	0.98	1	529	RKV00401.1
ribonuclease Y	Helicobacter pylori	0	0.98	1	529	RVY91344.1
ribonuclease Y	Helicobacter pylori	0	0.98	1	529	RVZ44324.1
ribonuclease Y	Helicobacter pylori	0	0.98	1	529	TPH31646.1
ribonuclease Y	Helicobacter pylori	0	0.98	1	529	WQR73759.1
ribonuclease Y	Helicobacter pylori	0	0.98	1	529	WQT11125.1
ribonuclease Y	Helicobacter pylori	0	0.98	1	529	WQV82406.1
ribonuclease Y	Helicobacter pylori	0	0.98	1	529	WQV99792.1
ribonuclease Y	Helicobacter pylori	0	0.98	1	529	WQW54472.1
ribonuclease Y	Helicobacter pylori	0	0.98	1	529	WQW70107.1
ribonuclease Y	Helicobacter pylori	0	0.98	1	529	WQX17172.1
ribonuclease Y	Helicobacter pylori	0	0.98	1	529	WQX21223.1
ribonuclease Y	Helicobacter pylori	0	0.98	1	529	WQX73191.1
ribonuclease Y	Helicobacter pylori	0	0.98	1	529	WQY15812.1
ribonuclease Y	Helicobacter pylori	0	0.98	1	529	WQY58779.1
ribonuclease Y	Helicobacter pylori	0	0.98	1	529	WQZ96801.1
ribonuclease Y	Helicobacter pylori	0	0.98	1	529	WRD45346.1
ribonuclease Y	Helicobacter pylori	0	0.98	1	529	WRG13280.1
ribonuclease Y	Helicobacter pylori	0	0.98	1	529	WRG80514.1
ribonuclease Y	Helicobacter pylori	0	0.98	1	529	MBH0235703.1
ribonuclease Y	Helicobacter pylori	0	0.98	1	529	MCQ2676580.1
ribonuclease Y	Helicobacter pylori	0	0.98	1	529	MCQ2693906.1
ribonuclease Y	Helicobacter pylori	0	0.98	1	529	MCQ2725935.1
ribonuclease Y	Helicobacter pylori	0	0.98	1	529	MCQ2729403.1
ribonuclease Y	Helicobacter pylori	0	0.98	1	529	MCQ2922162.1
ribonuclease Y	Helicobacter pylori	0	0.98	1	529	MCQ2947478.1
ribonuclease Y	Helicobacter pylori	0	0.98	1	529	NID07156.1
ribonuclease Y	Helicobacter pylori	0	0.98	1	529	PUD33419.1
ribonuclease Y	Helicobacter pylori	0	0.98	1	529	PUD52639.1
ribonuclease Y	Helicobacter pylori	0	0.98	1	529	RKV31414.1
ribonuclease Y	Helicobacter pylori	0	0.98	1	529	RKV59754.1
ribonuclease Y	Helicobacter pylori	0	0.98	1	529	RVY23885.1
ribonuclease Y	Helicobacter pylori	0	0.98	1	529	RVY67415.1
ribonuclease Y	Helicobacter pylori	0	0.98	1	529	RVY77581.1
ribonuclease Y	Helicobacter pylori	0	0.98	1	529	RVZ52997.1
ribonuclease Y	Helicobacter pylori	0	0.98	1	529	RVZ81321.1
ribonuclease Y	Helicobacter pylori	0	0.98	1	529	WQR76780.1
ribonuclease Y	Helicobacter pylori	0	0.98	1	529	WQR94113.1
ribonuclease Y	Helicobacter pylori	0	0.98	1	529	WQS60833.1
ribonuclease Y	Helicobacter pylori	0	0.98	1	529	WQT03717.1
ribonuclease Y	Helicobacter pylori	0	0.98	1	529	WQT14044.1
ribonuclease Y	Helicobacter pylori	0	0.98	1	529	WQV65030.1
ribonuclease Y	Helicobacter pylori	0	0.98	1	529	WQV80998.1
ribonuclease Y	Helicobacter pylori	0	0.98	1	529	WQV83985.1
ribonuclease Y	Helicobacter pylori	0	0.98	1	529	WQW33012.1
ribonuclease Y	Helicobacter pylori	0	0.98	1	529	WQW61494.1
ribonuclease Y	Helicobacter pylori	0	0.98	1	529	WQX87576.1
ribonuclease Y	Helicobacter pylori	0	0.98	1	529	WQY83555.1
ribonuclease Y	Helicobacter pylori	0	0.98	1	529	WQZ23396.1
ribonuclease Y	Helicobacter pylori	0	0.98	1	529	WQZ90960.1
ribonuclease Y	Helicobacter pylori	0	0.98	1	529	WRA15326.1
ribonuclease Y	Helicobacter pylori	0	0.98	1	529	WRA21016.1
ribonuclease Y	Helicobacter pylori	0	0.98	1	529	WRB36707.1
ribonuclease Y	Helicobacter pylori	0	0.98	1	529	WRD83231.1
ribonuclease Y	Helicobacter pylori	0	0.98	1	529	WRF12026.1
ribonuclease Y	Helicobacter pylori	0	0.98	1	529	WRG13431.1
ribonuclease Y	Helicobacter pylori	0	0.98	1	529	KAA8892276.1
ribonuclease Y	Helicobacter pylori	0	0.98	1	529	MCQ2616936.1
ribonuclease Y	Helicobacter pylori	0	0.98	1	529	MCQ2645579.1
ribonuclease Y	Helicobacter pylori	0	0.98	1	529	MCQ2673761.1
ribonuclease Y	Helicobacter pylori	0	0.98	1	529	OOQ36775.1
ribonuclease Y	Helicobacter pylori	0	0.98	1	529	PUD28459.1
ribonuclease Y	Helicobacter pylori	0	0.98	1	529	PUD36123.1
ribonuclease Y	Helicobacter pylori	0	0.98	1	529	QQW80725.1
ribonuclease Y	Helicobacter pylori	0	0.98	1	529	RKV22367.1
ribonuclease Y	Helicobacter pylori	0	0.98	1	529	RKV46382.1
ribonuclease Y	Helicobacter pylori	0	0.98	1	529	RVY81926.1
ribonuclease Y	Helicobacter pylori	0	0.98	1	529	WQR65387.1
ribonuclease Y	Helicobacter pylori	0	0.98	1	529	WQR82634.1
ribonuclease Y	Helicobacter pylori	0	0.98	1	529	WQS73713.1
ribonuclease Y	Helicobacter pylori	0	0.98	1	529	WQT09638.1
ribonuclease Y	Helicobacter pylori	0	0.98	1	529	WQT12625.1
ribonuclease Y	Helicobacter pylori	0	0.98	1	529	WQU08280.1
ribonuclease Y	Helicobacter pylori	0	0.98	1	529	WQU73014.1
ribonuclease Y	Helicobacter pylori	0	0.98	1	529	WQV22901.1
ribonuclease Y	Helicobacter pylori	0	0.98	1	529	WQW47413.1
ribonuclease Y	Helicobacter pylori	0	0.98	1	529	WQW68746.1
ribonuclease Y	Helicobacter pylori	0	0.98	1	529	WQW87086.1
ribonuclease Y	Helicobacter pylori	0	0.98	1	529	WQX32641.1
ribonuclease Y	Helicobacter pylori	0	0.98	1	529	WQY04700.1
ribonuclease Y	Helicobacter pylori	0	0.98	1	529	WQY76024.1
ribonuclease Y	Helicobacter pylori	0	0.98	1	529	WRA87103.1
ribonuclease Y	Helicobacter pylori	0	0.98	1	529	WRC06862.1
ribonuclease Y	Helicobacter pylori	0	0.98	1	529	WRD17841.1
ribonuclease Y	Helicobacter pylori	0	0.98	1	529	WRE19762.1
ribonuclease Y	Helicobacter pylori	0	0.98	1	529	WRE69240.1
ribonuclease Y	Helicobacter pylori	0	0.98	1	529	WRF58547.1
ribonuclease Y	Helicobacter pylori	0	0.98	1	529	WRG10324.1
ribonuclease Y	Helicobacter pylori	0	0.98	1	529	WRG41984.1
ribonuclease Y	Helicobacter pylori	0	0.98	1	529	WRG68902.1
ribonuclease Y	Helicobacter pylori	0	0.98	1	529	RVY26040.1
ribonuclease Y	Helicobacter pylori	0	0.98	1	529	RVZ10460.1
ribonuclease Y	Helicobacter pylori	0	0.98	1	529	WQR92591.1
ribonuclease Y	Helicobacter pylori	0	0.98	1	529	WQU64812.1
ribonuclease Y	Helicobacter pylori	0	0.98	1	529	WRC03681.1
ribonuclease Y	Helicobacter pylori	0	0.98	1	529	WRC12851.1
ribonuclease Y	Helicobacter pylori	0	0.98	1	529	WRD12020.1
ribonuclease Y	Helicobacter pylori	0	0.98	1	529	PUD18437.1
ribonuclease Y	Helicobacter pylori	0	0.98	1	529	RVY34334.1
ribonuclease Y	Helicobacter pylori	0	0.98	1	529	WQU03466.1
ribonuclease Y	Helicobacter pylori H13-1	0	0.98	1	529	NOJ65629.1
2',3'-cyclic-nucleotide 2'-phosphodiesterase	Helicobacter pylori	0	0.98	0.96	513	STO73582.1
Ribonuclease Y	Helicobacter pylori PMSS1	0	0.98	0.96	513	AQM72065.1
HDIG domain-containing protein	Helicobacter pylori	0	0.98	0.75	398	MDO7823169.1
DUF3552 domain-containing protein	Helicobacter pylori	0	0.98	0.74	396	MCQ2761728.1
ribonuclease Y	Helicobacter pylori	0	0.98	0.95	503	UOS58681.1
ribonuclease Y	Helicobacter pylori	0	0.98	0.95	503	WP_232264725.1
ribonuclease Y	Helicobacter pylori	0	0.98	0.95	503	WP_237392974.1
ribonuclease Y	Helicobacter pylori	0	0.98	0.95	503	WP_240445720.1
ribonuclease Y	Helicobacter pylori	0	0.98	0.95	503	WP_240446429.1
ribonuclease Y	Helicobacter pylori	0	0.98	0.95	503	WP_241893965.1
ribonuclease Y	Helicobacter pylori	0	0.98	0.95	503	WP_259456507.1
ribonuclease Y	Helicobacter pylori	0	0.98	0.95	503	WP_263640768.1
ribonuclease Y	Helicobacter pylori	0	0.98	0.95	503	WP_367687362.1
ribonuclease Y	Helicobacter pylori	0	0.98	0.95	503	WP_372596713.1
ribonuclease Y	Helicobacter pylori	0	0.98	0.95	503	WP_240647910.1
ribonuclease Y	Helicobacter pylori	0	0.98	0.95	503	WP_258219662.1
ribonuclease Y	Helicobacter pylori	0	0.98	0.95	503	WP_305866226.1
ribonuclease Y	Helicobacter pylori	0	0.98	0.95	503	WP_390619777.1
ribonuclease Y	Helicobacter pylori	0	0.98	0.95	503	WP_241869606.1
ribonuclease Y	Helicobacter pylori	0	0.98	0.95	503	WP_241893667.1
ribonuclease Y	Helicobacter pylori	0	0.98	0.95	503	WP_229764803.1
ribonuclease Y	Helicobacter pylori	0	0.98	0.95	503	WP_240147117.1
ribonuclease Y	Helicobacter pylori	0	0.98	0.95	503	WP_240455005.1
ribonuclease Y	Helicobacter pylori	0	0.98	0.95	503	WP_241893717.1
ribonuclease Y	Helicobacter pylori	0	0.98	0.95	503	WP_259457673.1
ribonuclease Y	Helicobacter pylori	0	0.98	0.95	503	WP_374169382.1
ribonuclease Y	Helicobacter pylori	0	0.98	0.95	503	WP_003015372.1
ribonuclease Y	Helicobacter pylori	0	0.98	0.95	503	WP_025444655.1
ribonuclease Y	Helicobacter pylori	0	0.98	0.95	503	WP_238408375.1
ribonuclease Y	Helicobacter pylori	0	0.98	0.95	503	WP_240640345.1
ribonuclease Y	Helicobacter pylori	0	0.98	0.95	503	WP_243878316.1
ribonuclease Y	Helicobacter pylori	0	0.98	0.95	503	WP_258219753.1
ribonuclease Y	Helicobacter pylori	0	0.98	0.95	503	WP_258221181.1
ribonuclease Y	Helicobacter pylori	0	0.98	0.95	503	WP_258221683.1
ribonuclease Y	Helicobacter pylori	0	0.98	0.95	503	WP_042630844.1
ribonuclease Y	Helicobacter pylori	0	0.98	0.95	503	WP_229763120.1
ribonuclease Y	Helicobacter pylori	0	0.98	0.95	503	WP_232259376.1
ribonuclease Y	Helicobacter pylori	0	0.98	0.95	503	WP_232263953.1
ribonuclease Y	Helicobacter pylori	0	0.98	0.95	503	WP_232778947.1
ribonuclease Y	Helicobacter pylori	0	0.98	0.95	503	WP_238409975.1
ribonuclease Y	Helicobacter pylori	0	0.98	0.95	503	WP_240040280.1
ribonuclease Y	Helicobacter pylori	0	0.98	0.95	503	WP_240445947.1
ribonuclease Y	Helicobacter pylori	0	0.98	0.95	503	WP_240446270.1
ribonuclease Y	Helicobacter pylori	0	0.98	0.95	503	WP_240641885.1
ribonuclease Y	Helicobacter pylori	0	0.98	0.95	503	WP_240656276.1
ribonuclease Y	Helicobacter pylori	0	0.98	0.95	503	WP_258220461.1
ribonuclease Y	Helicobacter pylori	0	0.98	0.95	503	WP_259456929.1
ribonuclease Y	Helicobacter pylori	0	0.98	0.95	503	WP_305870917.1
ribonuclease Y	Helicobacter pylori	0	0.98	0.95	503	WP_316473580.1
ribonuclease Y	Helicobacter pylori	0	0.98	0.95	503	WP_367695584.1
ribonuclease Y	Helicobacter pylori	0	0.98	0.95	503	WP_387305852.1
ribonuclease Y	Helicobacter pylori	0	0.98	0.95	503	WP_033589262.1
ribonuclease Y	Helicobacter pylori	0	0.98	0.95	503	WP_231223508.1
ribonuclease Y	Helicobacter pylori	0	0.98	0.95	503	WP_232780247.1
ribonuclease Y	Helicobacter pylori	0	0.98	0.95	503	WP_236635102.1
ribonuclease Y	Helicobacter pylori	0	0.98	0.95	503	WP_238409633.1
ribonuclease Y	Helicobacter pylori	0	0.98	0.95	503	WP_240443246.1
ribonuclease Y	Helicobacter pylori	0	0.98	0.95	503	WP_240443980.1
ribonuclease Y	Helicobacter pylori	0	0.98	0.95	503	WP_240444922.1
ribonuclease Y	Helicobacter pylori	0	0.98	0.95	503	WP_240445595.1
ribonuclease Y	Helicobacter pylori	0	0.98	0.95	503	WP_240662824.1
ribonuclease Y	Helicobacter pylori	0	0.98	0.95	503	WP_240668890.1
ribonuclease Y	Helicobacter pylori	0	0.98	0.95	503	WP_241823237.1
ribonuclease Y	Helicobacter pylori	0	0.98	0.95	503	WP_241824842.1
ribonuclease Y	Helicobacter pylori	0	0.98	0.95	503	WP_241870423.1
ribonuclease Y	Helicobacter pylori	0	0.98	0.95	503	WP_241884987.1
ribonuclease Y	Helicobacter pylori	0	0.98	0.95	503	WP_243877331.1
ribonuclease Y	Helicobacter pylori	0	0.98	0.95	503	WP_245100091.1
ribonuclease Y	Helicobacter pylori	0	0.98	0.95	503	WP_258220267.1
ribonuclease Y	Helicobacter pylori	0	0.98	0.95	503	WP_259458572.1
ribonuclease Y	Helicobacter pylori	0	0.98	0.95	503	WP_305859174.1
ribonuclease Y	Helicobacter pylori	0	0.98	0.95	503	WP_316465444.1
ribonuclease Y	Helicobacter pylori	0	0.98	0.95	503	WP_316485444.1
ribonuclease Y	Helicobacter pylori	0	0.98	0.95	503	WP_316487811.1
ribonuclease Y	Helicobacter pylori	0	0.98	0.95	503	WP_367700657.1
ribonuclease Y	Helicobacter pylori	0	0.98	0.95	503	WP_367706555.1
ribonuclease Y	Helicobacter pylori	0	0.98	0.95	503	WP_001879623.1
ribonuclease Y	Helicobacter pylori	0	0.98	0.95	503	WP_001887184.1
ribonuclease Y	Helicobacter pylori	0	0.98	0.95	503	WP_001900354.1
ribonuclease Y	Helicobacter pylori	0	0.98	0.95	503	WP_025447362.1
ribonuclease Y	Helicobacter pylori	0	0.98	0.95	503	WP_033584360.1
ribonuclease Y	Helicobacter pylori	0	0.98	0.95	503	WP_039090107.1
ribonuclease Y	Helicobacter pylori	0	0.98	0.95	503	WP_064800040.1
ribonuclease Y	Helicobacter pylori	0	0.98	0.95	503	WP_231622740.1
ribonuclease Y	Helicobacter pylori	0	0.98	0.95	503	WP_231632543.1
ribonuclease Y	Helicobacter pylori	0	0.98	0.95	503	WP_232728274.1
ribonuclease Y	Helicobacter pylori	0	0.98	0.95	503	WP_232728308.1
ribonuclease Y	Helicobacter pylori	0	0.98	0.95	503	WP_232779976.1
ribonuclease Y	Helicobacter pylori	0	0.98	0.95	503	WP_238698599.1
ribonuclease Y	Helicobacter pylori	0	0.98	0.95	503	WP_238701620.1
ribonuclease Y	Helicobacter pylori	0	0.98	0.95	503	WP_240443581.1
ribonuclease Y	Helicobacter pylori	0	0.98	0.95	503	WP_240448230.1
ribonuclease Y	Helicobacter pylori	0	0.98	0.95	503	WP_240455060.1
ribonuclease Y	Helicobacter pylori	0	0.98	0.95	503	WP_240461844.1
ribonuclease Y	Helicobacter pylori	0	0.98	0.95	503	WP_240640806.1
ribonuclease Y	Helicobacter pylori	0	0.98	0.95	503	WP_240649774.1
ribonuclease Y	Helicobacter pylori	0	0.98	0.95	503	WP_240651896.1
ribonuclease Y	Helicobacter pylori	0	0.98	0.95	503	WP_240652633.1
ribonuclease Y	Helicobacter pylori	0	0.98	0.95	503	WP_240656655.1
ribonuclease Y	Helicobacter pylori	0	0.98	0.95	503	WP_240669237.1
ribonuclease Y	Helicobacter pylori	0	0.98	0.95	503	WP_241824201.1
ribonuclease Y	Helicobacter pylori	0	0.98	0.95	503	WP_241894796.1
ribonuclease Y	Helicobacter pylori	0	0.98	0.95	503	WP_242491670.1
ribonuclease Y	Helicobacter pylori	0	0.98	0.95	503	WP_258219917.1
ribonuclease Y	Helicobacter pylori	0	0.98	0.95	503	WP_258220403.1
ribonuclease Y	Helicobacter pylori	0	0.98	0.95	503	WP_258220813.1
ribonuclease Y	Helicobacter pylori	0	0.98	0.95	503	WP_258221498.1
ribonuclease Y	Helicobacter pylori	0	0.98	0.95	503	WP_258221647.1
ribonuclease Y	Helicobacter pylori	0	0.98	0.95	503	WP_259456736.1
ribonuclease Y	Helicobacter pylori	0	0.98	0.95	503	WP_259458529.1
ribonuclease Y	Helicobacter pylori	0	0.98	0.95	503	WP_259459148.1
ribonuclease Y	Helicobacter pylori	0	0.98	0.95	503	WP_263363271.1
ribonuclease Y	Helicobacter pylori	0	0.98	0.95	503	WP_340215736.1
ribonuclease Y	Helicobacter pylori	0	0.98	0.95	503	WP_372627338.1
ribonuclease Y	Helicobacter pylori	0	0.98	0.95	503	WP_374167295.1
ribonuclease Y	Helicobacter pylori	0	0.98	0.95	503	WP_374185641.1
ribonuclease Y	Helicobacter pylori	0	0.98	0.95	503	WRD45309.1
ribonuclease Y	Helicobacter pylori	0	0.98	0.95	503	WP_001876165.1
ribonuclease Y	Helicobacter pylori	0	0.98	0.95	503	WP_001885617.1
ribonuclease Y	Helicobacter pylori	0	0.98	0.95	503	WP_232257145.1
ribonuclease Y	Helicobacter pylori	0	0.98	0.95	503	WP_232729473.1
ribonuclease Y	Helicobacter pylori	0	0.98	0.95	503	WP_233408153.1
ribonuclease Y	Helicobacter pylori	0	0.98	0.95	503	WP_238728498.1
ribonuclease Y	Helicobacter pylori	0	0.98	0.95	503	WP_238735488.1
ribonuclease Y	Helicobacter pylori	0	0.98	0.95	503	WP_240445753.1
ribonuclease Y	Helicobacter pylori	0	0.98	0.95	503	WP_240668853.1
ribonuclease Y	Helicobacter pylori	0	0.98	0.95	503	WP_242664984.1
ribonuclease Y	Helicobacter pylori	0	0.98	0.95	503	WP_259458029.1
ribonuclease Y	Helicobacter pylori	0	0.98	0.95	503	WP_316457671.1
ribonuclease Y	Helicobacter pylori	0	0.98	0.95	503	WP_340218051.1
ribonuclease Y	Helicobacter pylori	0	0.98	0.95	503	WP_367704829.1
ribonuclease Y	Helicobacter pylori	0	0.98	0.95	504	WP_241735518.1
ribonuclease Y	Helicobacter pylori	0	0.98	0.99	528	WRF02008.1
ribonuclease Y	Helicobacter pylori	0	0.98	1	529	WRE02688.1
ribonuclease Y	Helicobacter pylori	0	0.98	1	529	MBH0267337.1
ribonuclease Y	Helicobacter pylori	0	0.98	1	529	NHA72996.1
ribonuclease Y	Helicobacter pylori	0	0.98	1	529	WQX88933.1
ribonuclease Y	Helicobacter pylori	0	0.98	1	529	WQZ62387.1
ribonuclease Y	Helicobacter pylori	0	0.98	1	529	NHA17545.1
ribonuclease Y	Helicobacter pylori	0	0.98	1	529	RKU92074.1
ribonuclease Y	Helicobacter pylori	0	0.98	1	529	RKV26557.1
ribonuclease Y	Helicobacter pylori	0	0.98	1	529	WRC50984.1
ribonuclease Y	Helicobacter pylori	0	0.98	1	529	GLP32221.1
ribonuclease Y	Helicobacter pylori	0	0.98	1	529	MCQ2810936.1
ribonuclease Y	Helicobacter pylori	0	0.98	1	529	MCQ2860183.1
ribonuclease Y	Helicobacter pylori	0	0.98	1	529	MCQ2879689.1
ribonuclease Y	Helicobacter pylori	0	0.98	1	529	RKV08950.1
ribonuclease Y	Helicobacter pylori	0	0.98	1	529	RKV59588.1
ribonuclease Y	Helicobacter pylori	0	0.98	1	529	RVY39898.1
ribonuclease Y	Helicobacter pylori	0	0.98	1	529	WQW82991.1
ribonuclease Y	Helicobacter pylori	0	0.98	1	529	WQW98624.1
ribonuclease Y	Helicobacter pylori	0	0.98	1	529	WQZ07350.1
ribonuclease Y	Helicobacter pylori	0	0.98	1	529	WQZ76658.1
ribonuclease Y	Helicobacter pylori	0	0.98	1	529	WRA25442.1
ribonuclease Y	Helicobacter pylori	0	0.98	1	529	WRE21282.1
ribonuclease Y	Helicobacter pylori	0	0.98	1	529	MBM0621966.1
ribonuclease Y	Helicobacter pylori	0	0.98	1	529	MBM2660436.1
ribonuclease Y	Helicobacter pylori	0	0.98	1	529	MCQ2702824.1
ribonuclease Y	Helicobacter pylori	0	0.98	1	529	MCQ2707008.1
ribonuclease Y	Helicobacter pylori	0	0.98	1	529	MCQ2719976.1
ribonuclease Y	Helicobacter pylori	0	0.98	1	529	MCQ2769818.1
ribonuclease Y	Helicobacter pylori	0	0.98	1	529	MCQ2839989.1
ribonuclease Y	Helicobacter pylori	0	0.98	1	529	MCQ2967932.1
ribonuclease Y	Helicobacter pylori	0	0.98	1	529	MUU55470.1
ribonuclease Y	Helicobacter pylori	0	0.98	1	529	NHA53238.1
ribonuclease Y	Helicobacter pylori	0	0.98	1	529	NHA56827.1
ribonuclease Y	Helicobacter pylori	0	0.98	1	529	PUD00031.1
ribonuclease Y	Helicobacter pylori	0	0.98	1	529	PUD23405.1
ribonuclease Y	Helicobacter pylori	0	0.98	1	529	PUD32471.1
ribonuclease Y	Helicobacter pylori	0	0.98	1	529	QQW77831.1
ribonuclease Y	Helicobacter pylori	0	0.98	1	529	RVY18198.1
ribonuclease Y	Helicobacter pylori	0	0.98	1	529	RVY31522.1
ribonuclease Y	Helicobacter pylori	0	0.98	1	529	RVY94351.1
ribonuclease Y	Helicobacter pylori	0	0.98	1	529	RWA00171.1
ribonuclease Y	Helicobacter pylori	0	0.98	1	529	WQS68092.1
ribonuclease Y	Helicobacter pylori	0	0.98	1	529	WQX22613.1
ribonuclease Y	Helicobacter pylori	0	0.98	1	529	WQY54453.1
ribonuclease Y	Helicobacter pylori	0	0.98	1	529	WRA38488.1
ribonuclease Y	Helicobacter pylori	0	0.98	1	529	WRC43866.1
ribonuclease Y	Helicobacter pylori	0	0.98	1	529	WRF21983.1
ribonuclease Y	Helicobacter pylori	0	0.98	1	529	GLP17329.1
ribonuclease Y	Helicobacter pylori	0	0.98	1	529	GLP53116.1
ribonuclease Y	Helicobacter pylori	0	0.98	1	529	MCQ2639502.1
ribonuclease Y	Helicobacter pylori	0	0.98	1	529	PUD78630.1
ribonuclease Y	Helicobacter pylori	0	0.98	1	529	RVY39715.1
ribonuclease Y	Helicobacter pylori	0	0.98	1	529	RVY65938.1
ribonuclease Y	Helicobacter pylori	0	0.98	1	529	RVZ86383.1
ribonuclease Y	Helicobacter pylori	0	0.98	1	529	WQR79784.1
ribonuclease Y	Helicobacter pylori	0	0.98	1	529	WQS10115.1
ribonuclease Y	Helicobacter pylori	0	0.98	1	529	WQT29874.1
ribonuclease Y	Helicobacter pylori	0	0.98	1	529	WQU13952.1
ribonuclease Y	Helicobacter pylori	0	0.98	1	529	WQW28714.1
ribonuclease Y	Helicobacter pylori	0	0.98	1	529	WQW67255.1
ribonuclease Y	Helicobacter pylori	0	0.98	1	529	WRA09500.1
ribonuclease Y	Helicobacter pylori	0	0.98	1	529	WRA51236.1
ribonuclease Y	Helicobacter pylori	0	0.98	1	529	WRC99013.1
ribonuclease Y	Helicobacter pylori	0	0.98	1	529	WRD35369.1
ribonuclease Y	Helicobacter pylori	0	0.98	1	529	WRF09162.1
ribonuclease Y	Helicobacter pylori	0	0.98	1	529	WRG66069.1
ribonuclease Y	Helicobacter pylori	0	0.98	1	529	WRG77631.1
ribonuclease Y	Helicobacter pylori	0	0.98	1	529	GHR53223.1
ribonuclease Y	Helicobacter pylori	0	0.98	1	529	MBH0300827.1
ribonuclease Y	Helicobacter pylori	0	0.98	1	529	MBH0307628.1
ribonuclease Y	Helicobacter pylori	0	0.98	1	529	MCQ2618713.1
ribonuclease Y	Helicobacter pylori	0	0.98	1	529	MCQ2656033.1
ribonuclease Y	Helicobacter pylori	0	0.98	1	529	MCQ2675490.1
ribonuclease Y	Helicobacter pylori	0	0.98	1	529	MCQ2683686.1
ribonuclease Y	Helicobacter pylori	0	0.98	1	529	MCQ2689469.1
ribonuclease Y	Helicobacter pylori	0	0.98	1	529	MCQ2755608.1
ribonuclease Y	Helicobacter pylori	0	0.98	1	529	MCQ2901828.1
ribonuclease Y	Helicobacter pylori	0	0.98	1	529	OOP78698.1
ribonuclease Y	Helicobacter pylori	0	0.98	1	529	PUB95974.1
ribonuclease Y	Helicobacter pylori	0	0.98	1	529	PUD10800.1
ribonuclease Y	Helicobacter pylori	0	0.98	1	529	PUD22622.1
ribonuclease Y	Helicobacter pylori	0	0.98	1	529	PUD57955.1
ribonuclease Y	Helicobacter pylori	0	0.98	1	529	PUD83383.1
ribonuclease Y	Helicobacter pylori	0	0.98	1	529	QQW73468.1
ribonuclease Y	Helicobacter pylori	0	0.98	1	529	RKV16399.1
ribonuclease Y	Helicobacter pylori	0	0.98	1	529	RKV57896.1
ribonuclease Y	Helicobacter pylori	0	0.98	1	529	RKV61916.1
ribonuclease Y	Helicobacter pylori	0	0.98	1	529	RVZ79749.1
ribonuclease Y	Helicobacter pylori	0	0.98	1	529	RVZ91106.1
ribonuclease Y	Helicobacter pylori	0	0.98	1	529	WQS46511.1
ribonuclease Y	Helicobacter pylori	0	0.98	1	529	WQT01022.1
ribonuclease Y	Helicobacter pylori	0	0.98	1	529	WQT19704.1
ribonuclease Y	Helicobacter pylori	0	0.98	1	529	WQU45520.1
ribonuclease Y	Helicobacter pylori	0	0.98	1	529	WQW30291.1
ribonuclease Y	Helicobacter pylori	0	0.98	1	529	WQW58706.1
ribonuclease Y	Helicobacter pylori	0	0.98	1	529	WQX06166.1
ribonuclease Y	Helicobacter pylori	0	0.98	1	529	WQZ08851.1
ribonuclease Y	Helicobacter pylori	0	0.98	1	529	WQZ76902.1
ribonuclease Y	Helicobacter pylori	0	0.98	1	529	WRA00883.1
ribonuclease Y	Helicobacter pylori	0	0.98	1	529	WRA77136.1
ribonuclease Y	Helicobacter pylori	0	0.98	1	529	WRC51074.1
ribonuclease Y	Helicobacter pylori	0	0.98	1	529	WRD25058.1
ribonuclease Y	Helicobacter pylori	0	0.98	1	529	WRE28175.1
ribonuclease Y	Helicobacter pylori	0	0.98	1	529	KAA6503853.1
ribonuclease Y	Helicobacter pylori	0	0.98	1	529	MBH0294537.1
ribonuclease Y	Helicobacter pylori	0	0.98	1	529	MBM0607932.1
ribonuclease Y	Helicobacter pylori	0	0.98	1	529	MCQ2630858.1
ribonuclease Y	Helicobacter pylori	0	0.98	1	529	MCQ2719695.1
ribonuclease Y	Helicobacter pylori	0	0.98	1	529	MCQ2985453.1
ribonuclease Y	Helicobacter pylori	0	0.98	1	529	NHB17495.1
ribonuclease Y	Helicobacter pylori	0	0.98	1	529	OOP78650.1
ribonuclease Y	Helicobacter pylori	0	0.98	1	529	OOP80912.1
ribonuclease Y	Helicobacter pylori	0	0.98	1	529	OOQ12906.1
ribonuclease Y	Helicobacter pylori	0	0.98	1	529	OOQ13900.1
ribonuclease Y	Helicobacter pylori	0	0.98	1	529	PUB93568.1
ribonuclease Y	Helicobacter pylori	0	0.98	1	529	PUD17940.1
ribonuclease Y	Helicobacter pylori	0	0.98	1	529	PUD82972.1
ribonuclease Y	Helicobacter pylori	0	0.98	1	529	PUD90033.1
ribonuclease Y	Helicobacter pylori	0	0.98	1	529	RKV36053.1
ribonuclease Y	Helicobacter pylori	0	0.98	1	529	RVY29381.1
ribonuclease Y	Helicobacter pylori	0	0.98	1	529	RVY66936.1
ribonuclease Y	Helicobacter pylori	0	0.98	1	529	RVZ41199.1
ribonuclease Y	Helicobacter pylori	0	0.98	1	529	WQS76648.1
ribonuclease Y	Helicobacter pylori	0	0.98	1	529	WQU28185.1
ribonuclease Y	Helicobacter pylori	0	0.98	1	529	WQV39229.1
ribonuclease Y	Helicobacter pylori	0	0.98	1	529	WQV57817.1
ribonuclease Y	Helicobacter pylori	0	0.98	1	529	WQW14261.1
ribonuclease Y	Helicobacter pylori	0	0.98	1	529	WQX38390.1
ribonuclease Y	Helicobacter pylori	0	0.98	1	529	WQX63051.1
ribonuclease Y	Helicobacter pylori	0	0.98	1	529	WQY07525.1
ribonuclease Y	Helicobacter pylori	0	0.98	1	529	WQY63080.1
ribonuclease Y	Helicobacter pylori	0	0.98	1	529	WRA17989.1
ribonuclease Y	Helicobacter pylori	0	0.98	1	529	WRD07796.1
ribonuclease Y	Helicobacter pylori	0	0.98	1	529	WRD33831.1
ribonuclease Y	Helicobacter pylori	0	0.98	1	529	WRE39461.1
ribonuclease Y	Helicobacter pylori	0	0.98	1	529	WRF13512.1
ribonuclease Y	Helicobacter pylori	0	0.98	1	529	WRG01826.1
ribonuclease Y	Helicobacter pylori	0	0.98	1	529	MCQ2637710.1
ribonuclease Y	Helicobacter pylori	0	0.98	1	529	MCQ2651195.1
ribonuclease Y	Helicobacter pylori	0	0.98	1	529	MCQ2667576.1
ribonuclease Y	Helicobacter pylori	0	0.98	1	529	MCQ2746553.1
ribonuclease Y	Helicobacter pylori	0	0.98	1	529	MCQ2824315.1
ribonuclease Y	Helicobacter pylori	0	0.98	1	529	MUU30158.1
ribonuclease Y	Helicobacter pylori	0	0.98	1	529	PUD44014.1
ribonuclease Y	Helicobacter pylori	0	0.98	1	529	PUD69707.1
ribonuclease Y	Helicobacter pylori	0	0.98	1	529	QQW70538.1
ribonuclease Y	Helicobacter pylori	0	0.98	1	529	RVZ51940.1
ribonuclease Y	Helicobacter pylori	0	0.98	1	529	RVZ65567.1
ribonuclease Y	Helicobacter pylori	0	0.98	1	529	WQR69660.1
ribonuclease Y	Helicobacter pylori	0	0.98	1	529	WQR70959.1
ribonuclease Y	Helicobacter pylori	0	0.98	1	529	WQR86780.1
ribonuclease Y	Helicobacter pylori	0	0.98	1	529	WQT51463.1
ribonuclease Y	Helicobacter pylori	0	0.98	1	529	WQU10880.1
ribonuclease Y	Helicobacter pylori	0	0.98	1	529	WQV86819.1
ribonuclease Y	Helicobacter pylori	0	0.98	1	529	WQW02812.1
ribonuclease Y	Helicobacter pylori	0	0.98	1	529	WQW18592.1
ribonuclease Y	Helicobacter pylori	0	0.98	1	529	WQW37187.1
ribonuclease Y	Helicobacter pylori	0	0.98	1	529	WRD35229.1
ribonuclease Y	Helicobacter pylori	0	0.98	1	529	WRE84663.1
ribonuclease Y	Helicobacter pylori	0	0.98	1	529	MCQ2710100.1
ribonuclease Y	Helicobacter pylori	0	0.98	1	529	MUU40227.1
ribonuclease Y	Helicobacter pylori	0	0.98	1	529	QEF42191.1
ribonuclease Y	Helicobacter pylori	0	0.98	1	529	RKV13548.1
ribonuclease Y	Helicobacter pylori	0	0.98	1	529	RVY84308.1
ribonuclease Y	Helicobacter pylori	0	0.98	1	529	WQW17032.1
ribonuclease Y	Helicobacter pylori	0	0.98	1	529	WQY10198.1
ribonuclease Y	Helicobacter pylori	0	0.98	1	529	WQY11671.1
ribonuclease Y	Helicobacter pylori	0	0.98	1	529	WQY64767.1
ribonuclease Y	Helicobacter pylori	0	0.98	1	529	WQZ16123.1
ribonuclease Y	Helicobacter pylori	0	0.98	1	529	WQZ58163.1
ribonuclease Y	Helicobacter pylori	0	0.98	1	529	WQZ59582.1
ribonuclease Y	Helicobacter pylori	0	0.98	1	529	WQZ65260.1
ribonuclease Y	Helicobacter pylori	0	0.98	1	529	WRC35106.1
ribonuclease Y	Helicobacter pylori	0	0.98	1	529	WRG51966.1
ribonuclease Y	Helicobacter pylori	0	0.98	1	529	MUU51495.1
ribonuclease Y	Helicobacter pylori	0	0.98	1	529	WQS82255.1
phosphodiesterase	Helicobacter pylori ELS37	0	0.98	1	529	AFF20100.1
phosphodiesterase	Helicobacter pylori NCTC 11637 = CCUG 17874 = ATCC 43504 = JCM 12093	0	0.98	1	529	EIE29916.1
ribonuclease Y	Helicobacter pylori oki102	0	0.98	1	529	AHN34624.1
hypothetical protein HPP12_0770	Helicobacter pylori P12	0	0.98	1	529	ACJ07922.1
phosphodiesterase	Helicobacter pylori SNT49	0	0.98	1	529	AEN16937.1
HDIG domain-containing metalloprotein	Helicobacter pylori	0	0.98	0.68	364	WP_143408431.1
HDIG domain-containing metalloprotein	Helicobacter pylori	0	0.98	0.66	352	WP_390462760.1
ribonuclease Y	Helicobacter pylori	0	0.98	0.95	503	WP_238758989.1
ribonuclease Y	Helicobacter pylori	0	0.98	0.95	503	WP_374170443.1
ribonuclease Y	Helicobacter pylori	0	0.98	0.95	503	WP_231627159.1
ribonuclease Y	Helicobacter pylori	0	0.98	0.95	503	WP_240146182.1
ribonuclease Y	Helicobacter pylori	0	0.98	0.95	503	WP_240893454.1
ribonuclease Y	Helicobacter pylori	0	0.98	0.95	503	WP_259457597.1
ribonuclease Y	Helicobacter pylori	0	0.98	0.95	503	WP_367697752.1
ribonuclease Y	Helicobacter pylori	0	0.98	0.95	503	WP_026938146.1
ribonuclease Y	Helicobacter pylori	0	0.98	0.95	503	WP_232261370.1
ribonuclease Y	Helicobacter pylori	0	0.98	0.95	503	WP_232262445.1
ribonuclease Y	Helicobacter pylori	0	0.98	0.95	503	WP_236636972.1
ribonuclease Y	Helicobacter pylori	0	0.98	0.95	503	WP_240651058.1
ribonuclease Y	Helicobacter pylori	0	0.98	0.95	503	WP_259456343.1
ribonuclease Y	Helicobacter pylori	0	0.98	0.95	503	WP_259458158.1
ribonuclease Y	Helicobacter pylori	0	0.98	0.95	503	WP_316478415.1
ribonuclease Y	Helicobacter pylori	0	0.98	0.95	503	WP_041201706.1
ribonuclease Y	Helicobacter pylori	0	0.98	0.95	503	WP_232257505.1
ribonuclease Y	Helicobacter pylori	0	0.98	0.95	503	WP_232263646.1
ribonuclease Y	Helicobacter pylori	0	0.98	0.95	503	WP_236636054.1
ribonuclease Y	Helicobacter pylori	0	0.98	0.95	503	WP_238700036.1
ribonuclease Y	Helicobacter pylori	0	0.98	0.95	503	WP_240446798.1
ribonuclease Y	Helicobacter pylori	0	0.98	0.95	503	WP_240666836.1
ribonuclease Y	Helicobacter pylori	0	0.98	0.95	503	WP_243876966.1
ribonuclease Y	Helicobacter pylori	0	0.98	0.95	503	WP_252183150.1
ribonuclease Y	Helicobacter pylori	0	0.98	0.95	503	WP_258219968.1
ribonuclease Y	Helicobacter pylori	0	0.98	0.95	503	WP_305860251.1
ribonuclease Y	Helicobacter pylori	0	0.98	0.95	503	WP_316482959.1
ribonuclease Y	Helicobacter pylori	0	0.98	0.95	503	WP_316491983.1
ribonuclease Y	Helicobacter pylori	0	0.98	0.95	503	WP_367709029.1
ribonuclease Y	Helicobacter pylori	0	0.98	0.95	503	WP_367711989.1
ribonuclease Y	Helicobacter pylori	0	0.98	0.95	503	WP_001901470.1
ribonuclease Y	Helicobacter pylori	0	0.98	0.95	503	WP_041200894.1
ribonuclease Y	Helicobacter pylori	0	0.98	0.95	503	WP_230403055.1
ribonuclease Y	Helicobacter pylori	0	0.98	0.95	503	WP_232262634.1
ribonuclease Y	Helicobacter pylori	0	0.98	0.95	503	WP_232263321.1
ribonuclease Y	Helicobacter pylori	0	0.98	0.95	503	WP_232263826.1
ribonuclease Y	Helicobacter pylori	0	0.98	0.95	503	WP_232728334.1
ribonuclease Y	Helicobacter pylori	0	0.98	0.95	503	WP_237392905.1
ribonuclease Y	Helicobacter pylori	0	0.98	0.95	503	WP_238830973.1
ribonuclease Y	Helicobacter pylori	0	0.98	0.95	503	WP_240448383.1
ribonuclease Y	Helicobacter pylori	0	0.98	0.95	503	WP_240639812.1
ribonuclease Y	Helicobacter pylori	0	0.98	0.95	503	WP_240650443.1
ribonuclease Y	Helicobacter pylori	0	0.98	0.95	503	WP_240650534.1
ribonuclease Y	Helicobacter pylori	0	0.98	0.95	503	WP_240652341.1
ribonuclease Y	Helicobacter pylori	0	0.98	0.95	503	WP_240652965.1
ribonuclease Y	Helicobacter pylori	0	0.98	0.95	503	WP_258219701.1
ribonuclease Y	Helicobacter pylori	0	0.98	0.95	503	WP_258220140.1
ribonuclease Y	Helicobacter pylori	0	0.98	0.95	503	WP_258221944.1
ribonuclease Y	Helicobacter pylori	0	0.98	0.95	503	WP_259456662.1
ribonuclease Y	Helicobacter pylori	0	0.98	0.95	503	WP_259456827.1
ribonuclease Y	Helicobacter pylori	0	0.98	0.95	503	WP_304474343.1
ribonuclease Y	Helicobacter pylori	0	0.98	0.95	503	WP_340203923.1
ribonuclease Y	Helicobacter pylori	0	0.98	0.95	503	WP_340210071.1
ribonuclease Y	Helicobacter pylori	0	0.98	0.95	503	WP_390506255.1
ribonuclease Y	Helicobacter pylori	0	0.98	0.95	503	WP_390566831.1
ribonuclease Y	Helicobacter pylori	0	0.98	0.95	503	WP_390575246.1
ribonuclease Y	Helicobacter pylori	0	0.98	0.95	503	ALM80086.1
ribonuclease Y	Helicobacter pylori	0	0.98	0.95	503	WP_001914730.1
ribonuclease Y	Helicobacter pylori	0	0.98	0.95	503	WP_232728165.1
ribonuclease Y	Helicobacter pylori	0	0.98	0.95	503	WP_233397766.1
ribonuclease Y	Helicobacter pylori	0	0.98	0.95	503	WP_236635845.1
ribonuclease Y	Helicobacter pylori	0	0.98	0.95	503	WP_238701916.1
ribonuclease Y	Helicobacter pylori	0	0.98	0.95	503	WP_240444101.1
ribonuclease Y	Helicobacter pylori	0	0.98	0.95	503	WP_240447191.1
ribonuclease Y	Helicobacter pylori	0	0.98	0.95	503	WP_240666903.1
ribonuclease Y	Helicobacter pylori	0	0.98	0.95	503	WP_241885449.1
ribonuclease Y	Helicobacter pylori	0	0.98	0.95	503	WP_242620044.1
ribonuclease Y	Helicobacter pylori	0	0.98	0.95	503	WP_258219766.1
ribonuclease Y	Helicobacter pylori	0	0.98	0.95	503	WP_258220008.1
ribonuclease Y	Helicobacter pylori	0	0.98	0.95	503	WP_258234405.1
ribonuclease Y	Helicobacter pylori	0	0.98	0.95	503	WP_316490603.1
ribonuclease Y	Helicobacter pylori	0	0.98	0.95	503	WP_372670135.1
ribonuclease Y	Helicobacter pylori	0	0.98	0.95	503	WP_374162367.1
ribonuclease Y	Helicobacter pylori	0	0.98	0.95	503	WP_390424080.1
ribonuclease Y	Helicobacter pylori	0	0.98	0.95	503	UOR91126.1
ribonuclease Y	Helicobacter pylori	0	0.98	0.95	503	WP_001879926.1
ribonuclease Y	Helicobacter pylori	0	0.98	0.95	503	WP_025275872.1
ribonuclease Y	Helicobacter pylori	0	0.98	0.95	503	WP_025444736.1
ribonuclease Y	Helicobacter pylori	0	0.98	0.95	503	WP_033756122.1
ribonuclease Y	Helicobacter pylori	0	0.98	0.95	503	WP_050835470.1
ribonuclease Y	Helicobacter pylori	0	0.98	0.95	503	WP_053577004.1
ribonuclease Y	Helicobacter pylori	0	0.98	0.95	503	WP_231627269.1
ribonuclease Y	Helicobacter pylori	0	0.98	0.95	503	WP_232256693.1
ribonuclease Y	Helicobacter pylori	0	0.98	0.95	503	WP_232260644.1
ribonuclease Y	Helicobacter pylori	0	0.98	0.95	503	WP_232262791.1
ribonuclease Y	Helicobacter pylori	0	0.98	0.95	503	WP_232263137.1
ribonuclease Y	Helicobacter pylori	0	0.98	0.95	503	WP_232263577.1
ribonuclease Y	Helicobacter pylori	0	0.98	0.95	503	WP_232265098.1
ribonuclease Y	Helicobacter pylori	0	0.98	0.95	503	WP_236640038.1
ribonuclease Y	Helicobacter pylori	0	0.98	0.95	503	WP_237392770.1
ribonuclease Y	Helicobacter pylori	0	0.98	0.95	503	WP_237392868.1
ribonuclease Y	Helicobacter pylori	0	0.98	0.95	503	WP_237393096.1
ribonuclease Y	Helicobacter pylori	0	0.98	0.95	503	WP_240444260.1
ribonuclease Y	Helicobacter pylori	0	0.98	0.95	503	WP_240446132.1
ribonuclease Y	Helicobacter pylori	0	0.98	0.95	503	WP_240455305.1
ribonuclease Y	Helicobacter pylori	0	0.98	0.95	503	WP_240651827.1
ribonuclease Y	Helicobacter pylori	0	0.98	0.95	503	WP_240668712.1
ribonuclease Y	Helicobacter pylori	0	0.98	0.95	503	WP_241815196.1
ribonuclease Y	Helicobacter pylori	0	0.98	0.95	503	WP_241823253.1
ribonuclease Y	Helicobacter pylori	0	0.98	0.95	503	WP_241893271.1
ribonuclease Y	Helicobacter pylori	0	0.98	0.95	503	WP_241893621.1
ribonuclease Y	Helicobacter pylori	0	0.98	0.95	503	WP_241894737.1
ribonuclease Y	Helicobacter pylori	0	0.98	0.95	503	WP_245106391.1
ribonuclease Y	Helicobacter pylori	0	0.98	0.95	503	WP_254697204.1
ribonuclease Y	Helicobacter pylori	0	0.98	0.95	503	WP_257571589.1
ribonuclease Y	Helicobacter pylori	0	0.98	0.95	503	WP_257616884.1
ribonuclease Y	Helicobacter pylori	0	0.98	0.95	503	WP_258220772.1
ribonuclease Y	Helicobacter pylori	0	0.98	0.95	503	WP_258221616.1
ribonuclease Y	Helicobacter pylori	0	0.98	0.95	503	WP_258221807.1
ribonuclease Y	Helicobacter pylori	0	0.98	0.95	503	WP_258221982.1
ribonuclease Y	Helicobacter pylori	0	0.98	0.95	503	WP_258233792.1
ribonuclease Y	Helicobacter pylori	0	0.98	0.95	503	WP_259456308.1
ribonuclease Y	Helicobacter pylori	0	0.98	0.95	503	WP_259456532.1
ribonuclease Y	Helicobacter pylori	0	0.98	0.95	503	WP_259458369.1
ribonuclease Y	Helicobacter pylori	0	0.98	0.95	503	WP_262974957.1
ribonuclease Y	Helicobacter pylori	0	0.98	0.95	503	WP_263363657.1
ribonuclease Y	Helicobacter pylori	0	0.98	0.95	503	WP_316475950.1
ribonuclease Y	Helicobacter pylori	0	0.98	0.95	503	WP_322537761.1
ribonuclease Y	Helicobacter pylori	0	0.98	0.95	503	WP_340220483.1
ribonuclease Y	Helicobacter pylori	0	0.98	0.95	503	WP_367688680.1
ribonuclease Y	Helicobacter pylori	0	0.98	0.95	503	WP_367689428.1
ribonuclease Y	Helicobacter pylori	0	0.98	0.95	503	WP_367698303.1
ribonuclease Y	Helicobacter pylori	0	0.98	0.95	503	WP_367701676.1
ribonuclease Y	Helicobacter pylori	0	0.98	0.95	503	WP_367703922.1
ribonuclease Y	Helicobacter pylori	0	0.98	0.95	503	WP_367710743.1
ribonuclease Y	Helicobacter pylori	0	0.98	0.95	503	WP_367712581.1
ribonuclease Y	Helicobacter pylori	0	0.98	0.95	503	WP_374154977.1
ribonuclease Y	Helicobacter pylori	0	0.98	0.95	503	WP_374168222.1
ribonuclease Y	Helicobacter pylori	0	0.98	0.95	503	WP_374178404.1
ribonuclease Y	Helicobacter pylori	0	0.98	0.95	503	WP_390413641.1
ribonuclease Y	Helicobacter pylori	0	0.98	0.95	503	WP_390607406.1
ribonuclease Y	Helicobacter pylori	0	0.98	0.95	503	WP_064790245.1
ribonuclease Y	Helicobacter pylori	0	0.98	0.95	503	WP_231630862.1
ribonuclease Y	Helicobacter pylori	0	0.98	0.95	503	WP_232259269.1
ribonuclease Y	Helicobacter pylori	0	0.98	0.95	503	WP_232260199.1
ribonuclease Y	Helicobacter pylori	0	0.98	0.95	503	WP_232261135.1
ribonuclease Y	Helicobacter pylori	0	0.98	0.95	503	WP_232261712.1
ribonuclease Y	Helicobacter pylori	0	0.98	0.95	503	WP_232262939.1
ribonuclease Y	Helicobacter pylori	0	0.98	0.95	503	WP_232263774.1
ribonuclease Y	Helicobacter pylori	0	0.98	0.95	503	WP_240145903.1
ribonuclease Y	Helicobacter pylori	0	0.98	0.95	503	WP_240146882.1
ribonuclease Y	Helicobacter pylori	0	0.98	0.95	503	WP_240444418.1
ribonuclease Y	Helicobacter pylori	0	0.98	0.95	503	WP_240445558.1
ribonuclease Y	Helicobacter pylori	0	0.98	0.95	503	WP_241824878.1
ribonuclease Y	Helicobacter pylori	0	0.98	0.95	503	WP_241893567.1
ribonuclease Y	Helicobacter pylori	0	0.98	0.95	503	WP_242663771.1
ribonuclease Y	Helicobacter pylori	0	0.98	0.95	503	WP_243877698.1
ribonuclease Y	Helicobacter pylori	0	0.98	0.95	503	WP_245019147.1
ribonuclease Y	Helicobacter pylori	0	0.98	0.95	503	WP_258220558.1
ribonuclease Y	Helicobacter pylori	0	0.98	0.95	503	WP_258221234.1
ribonuclease Y	Helicobacter pylori	0	0.98	0.95	503	WP_340213304.1
ribonuclease Y	Helicobacter pylori	0	0.98	0.95	503	WP_367709703.1
ribonuclease Y	Helicobacter pylori	0	0.98	0.95	503	WP_001890486.1
ribonuclease Y	Helicobacter pylori	0	0.98	0.95	503	WP_041200813.1
ribonuclease Y	Helicobacter pylori	0	0.98	0.95	503	WP_042637060.1
ribonuclease Y	Helicobacter pylori	0	0.98	0.95	503	WP_232254944.1
ribonuclease Y	Helicobacter pylori	0	0.98	0.95	503	WP_232258522.1
ribonuclease Y	Helicobacter pylori	0	0.98	0.95	503	WP_236634815.1
ribonuclease Y	Helicobacter pylori	0	0.98	0.95	503	WP_237392940.1
ribonuclease Y	Helicobacter pylori	0	0.98	0.95	503	WP_240042164.1
ribonuclease Y	Helicobacter pylori	0	0.98	0.95	503	WP_240455186.1
ribonuclease Y	Helicobacter pylori	0	0.98	0.95	503	WP_240651184.1
ribonuclease Y	Helicobacter pylori	0	0.98	0.95	503	WP_240652592.1
ribonuclease Y	Helicobacter pylori	0	0.98	0.95	503	WP_243877149.1
ribonuclease Y	Helicobacter pylori	0	0.98	0.95	503	WP_244660433.1
ribonuclease Y	Helicobacter pylori	0	0.98	0.95	503	WP_244748094.1
ribonuclease Y	Helicobacter pylori	0	0.98	0.95	503	WP_258222173.1
ribonuclease Y	Helicobacter pylori	0	0.98	0.95	503	WP_259458284.1
ribonuclease Y	Helicobacter pylori	0	0.98	0.95	503	WP_259458481.1
ribonuclease Y	Helicobacter pylori	0	0.98	0.95	503	WP_305867647.1
ribonuclease Y	Helicobacter pylori	0	0.98	0.95	503	WP_367707360.1
ribonuclease Y	Helicobacter pylori	0	0.98	0.95	503	WP_232732682.1
ribonuclease Y	Helicobacter pylori	0	0.98	0.95	503	WP_238729606.1
ribonuclease Y	Helicobacter pylori	0	0.98	0.95	503	WP_240640171.1
ribonuclease Y	Helicobacter pylori	0	0.98	0.95	503	WP_258220073.1
ribonuclease Y	Helicobacter pylori	0	0.98	0.95	503	WP_258232951.1
ribonuclease Y	Helicobacter pylori	0	0.98	1	529	QTO99050.1
ribonuclease Y	Helicobacter pylori	0	0.98	1	529	RKU93047.1
ribonuclease Y	Helicobacter pylori	0	0.98	1	529	RKV49093.1
ribonuclease Y	Helicobacter pylori	0	0.98	1	529	RVZ71833.1
ribonuclease Y	Helicobacter pylori	0	0.98	1	529	WQV92655.1
ribonuclease Y	Helicobacter pylori	0	0.98	1	529	GHS54308.1
ribonuclease Y	Helicobacter pylori	0	0.98	1	529	MCQ2672188.1
ribonuclease Y	Helicobacter pylori	0	0.98	1	529	NHA51582.1
ribonuclease Y	Helicobacter pylori	0	0.98	1	529	PUD26116.1
ribonuclease Y	Helicobacter pylori	0	0.98	1	529	RPF62378.1
ribonuclease Y	Helicobacter pylori	0	0.98	1	529	RVZ21782.1
ribonuclease Y	Helicobacter pylori	0	0.98	1	529	RVZ58555.1
ribonuclease Y	Helicobacter pylori	0	0.98	1	529	WQY81898.1
ribonuclease Y	Helicobacter pylori	0	0.98	1	529	MCQ2776824.1
ribonuclease Y	Helicobacter pylori	0	0.98	1	529	MCQ2859067.1
ribonuclease Y	Helicobacter pylori	0	0.98	1	529	MUU48398.1
ribonuclease Y	Helicobacter pylori	0	0.98	1	529	PUB95400.1
ribonuclease Y	Helicobacter pylori	0	0.98	1	529	QEF22589.1
ribonuclease Y	Helicobacter pylori	0	0.98	1	529	RVZ26781.1
ribonuclease Y	Helicobacter pylori	0	0.98	1	529	RVZ68349.1
ribonuclease Y	Helicobacter pylori	0	0.98	1	529	WQX12976.1
ribonuclease Y	Helicobacter pylori	0	0.98	1	529	WQX35579.1
ribonuclease Y	Helicobacter pylori	0	0.98	1	529	WQX36914.1
ribonuclease Y	Helicobacter pylori	0	0.98	1	529	WQY68968.1
ribonuclease Y	Helicobacter pylori	0	0.98	1	529	WRA22506.1
ribonuclease Y	Helicobacter pylori	0	0.98	1	529	WRE29821.1
ribonuclease Y	Helicobacter pylori	0	0.98	1	529	WRG07677.1
ribonuclease Y	Helicobacter pylori	0	0.98	1	529	WRG88882.1
ribonuclease Y	Helicobacter pylori	0	0.98	1	529	GHH44955.1
ribonuclease Y	Helicobacter pylori	0	0.98	1	529	GHQ12698.1
ribonuclease Y	Helicobacter pylori	0	0.98	1	529	MCQ2652367.1
ribonuclease Y	Helicobacter pylori	0	0.98	1	529	MCQ2662135.1
ribonuclease Y	Helicobacter pylori	0	0.98	1	529	MCQ2724733.1
ribonuclease Y	Helicobacter pylori	0	0.98	1	529	MCQ2838530.1
ribonuclease Y	Helicobacter pylori	0	0.98	1	529	MUU80393.1
ribonuclease Y	Helicobacter pylori	0	0.98	1	529	PUD05019.1
ribonuclease Y	Helicobacter pylori	0	0.98	1	529	PUD52793.1
ribonuclease Y	Helicobacter pylori	0	0.98	1	529	RKV42498.1
ribonuclease Y	Helicobacter pylori	0	0.98	1	529	RVY88711.1
ribonuclease Y	Helicobacter pylori	0	0.98	1	529	RVY91515.1
ribonuclease Y	Helicobacter pylori	0	0.98	1	529	RVZ14919.1
ribonuclease Y	Helicobacter pylori	0	0.98	1	529	RVZ55909.1
ribonuclease Y	Helicobacter pylori	0	0.98	1	529	TPH56150.1
ribonuclease Y	Helicobacter pylori	0	0.98	1	529	WQR89794.1
ribonuclease Y	Helicobacter pylori	0	0.98	1	529	WQR90063.1
ribonuclease Y	Helicobacter pylori	0	0.98	1	529	WQU44203.1
ribonuclease Y	Helicobacter pylori	0	0.98	1	529	WQX27037.1
ribonuclease Y	Helicobacter pylori	0	0.98	1	529	WQZ75343.1
ribonuclease Y	Helicobacter pylori	0	0.98	1	529	WRB46704.1
ribonuclease Y	Helicobacter pylori	0	0.98	1	529	WRB70427.1
ribonuclease Y	Helicobacter pylori	0	0.98	1	529	WRC25619.1
ribonuclease Y	Helicobacter pylori	0	0.98	1	529	WRD14953.1
ribonuclease Y	Helicobacter pylori	0	0.98	1	529	WRG39074.1
ribonuclease Y	Helicobacter pylori	0	0.98	1	529	GLP50148.1
ribonuclease Y	Helicobacter pylori	0	0.98	1	529	MBM0604351.1
ribonuclease Y	Helicobacter pylori	0	0.98	1	529	MCQ2636644.1
ribonuclease Y	Helicobacter pylori	0	0.98	1	529	MCQ2680433.1
ribonuclease Y	Helicobacter pylori	0	0.98	1	529	MCQ2745853.1
ribonuclease Y	Helicobacter pylori	0	0.98	1	529	PUD24920.1
ribonuclease Y	Helicobacter pylori	0	0.98	1	529	PUD87890.1
ribonuclease Y	Helicobacter pylori	0	0.98	1	529	RKU89544.1
ribonuclease Y	Helicobacter pylori	0	0.98	1	529	RKV50596.1
ribonuclease Y	Helicobacter pylori	0	0.98	1	529	RVY12091.1
ribonuclease Y	Helicobacter pylori	0	0.98	1	529	RVZ04009.1
ribonuclease Y	Helicobacter pylori	0	0.98	1	529	TPH65411.1
ribonuclease Y	Helicobacter pylori	0	0.98	1	529	WQS83800.1
ribonuclease Y	Helicobacter pylori	0	0.98	1	529	WQU22522.1
ribonuclease Y	Helicobacter pylori	0	0.98	1	529	WQU23975.1
ribonuclease Y	Helicobacter pylori	0	0.98	1	529	WQU35498.1
ribonuclease Y	Helicobacter pylori	0	0.98	1	529	WQW39748.1
ribonuclease Y	Helicobacter pylori	0	0.98	1	529	WQX42807.1
ribonuclease Y	Helicobacter pylori	0	0.98	1	529	WQX79209.1
ribonuclease Y	Helicobacter pylori	0	0.98	1	529	WQY48835.1
ribonuclease Y	Helicobacter pylori	0	0.98	1	529	WQY66186.1
ribonuclease Y	Helicobacter pylori	0	0.98	1	529	WRA50089.1
ribonuclease Y	Helicobacter pylori	0	0.98	1	529	WRB84643.1
ribonuclease Y	Helicobacter pylori	0	0.98	1	529	WRD23599.1
ribonuclease Y	Helicobacter pylori	0	0.98	1	529	WRE29632.1
ribonuclease Y	Helicobacter pylori	0	0.98	1	529	WRE31313.1
ribonuclease Y	Helicobacter pylori	0	0.98	1	529	WRE32631.1
ribonuclease Y	Helicobacter pylori	0	0.98	1	529	WRE35586.1
ribonuclease Y	Helicobacter pylori	0	0.98	1	529	WRF07759.1
ribonuclease Y	Helicobacter pylori	0	0.98	1	529	WRF20498.1
ribonuclease Y	Helicobacter pylori	0	0.98	1	529	WRG03305.1
ribonuclease Y	Helicobacter pylori	0	0.98	1	529	WRG61896.1
ribonuclease Y	Helicobacter pylori	0	0.98	1	529	KAA6500488.1
ribonuclease Y	Helicobacter pylori	0	0.98	1	529	MBM0611090.1
ribonuclease Y	Helicobacter pylori	0	0.98	1	529	MCQ2876680.1
ribonuclease Y	Helicobacter pylori	0	0.98	1	529	MCQ2892651.1
ribonuclease Y	Helicobacter pylori	0	0.98	1	529	NHA49918.1
ribonuclease Y	Helicobacter pylori	0	0.98	1	529	NHA93886.1
ribonuclease Y	Helicobacter pylori	0	0.98	1	529	PUD39765.1
ribonuclease Y	Helicobacter pylori	0	0.98	1	529	PUD60543.1
ribonuclease Y	Helicobacter pylori	0	0.98	1	529	PUU84720.1
ribonuclease Y	Helicobacter pylori	0	0.98	1	529	RKU96725.1
ribonuclease Y	Helicobacter pylori	0	0.98	1	529	RVY22067.1
ribonuclease Y	Helicobacter pylori	0	0.98	1	529	WQR66911.1
ribonuclease Y	Helicobacter pylori	0	0.98	1	529	WQS85266.1
ribonuclease Y	Helicobacter pylori	0	0.98	1	529	WRA35580.1
ribonuclease Y	Helicobacter pylori	0	0.98	1	529	WRA81467.1
ribonuclease Y	Helicobacter pylori	0	0.98	1	529	WRC19888.1
ribonuclease Y	Helicobacter pylori	0	0.98	1	529	WRC91977.1
ribonuclease Y	Helicobacter pylori	0	0.98	1	529	WRD38000.1
ribonuclease Y	Helicobacter pylori	0	0.98	1	529	WRE67864.1
ribonuclease Y	Helicobacter pylori	0	0.98	1	529	WRE80421.1
ribonuclease Y	Helicobacter pylori	0	0.98	1	529	WRE86219.1
ribonuclease Y	Helicobacter pylori	0	0.98	1	529	GLP38276.1
ribonuclease Y	Helicobacter pylori	0	0.98	1	529	NHA44178.1
ribonuclease Y	Helicobacter pylori	0	0.98	1	529	OOC16886.1
ribonuclease Y	Helicobacter pylori	0	0.98	1	529	OOQ16331.1
ribonuclease Y	Helicobacter pylori	0	0.98	1	529	PUD37352.1
ribonuclease Y	Helicobacter pylori	0	0.98	1	529	PUD82508.1
ribonuclease Y	Helicobacter pylori	0	0.98	1	529	RKV30978.1
ribonuclease Y	Helicobacter pylori	0	0.98	1	529	RKV34029.1
ribonuclease Y	Helicobacter pylori	0	0.98	1	529	RVY09078.1
ribonuclease Y	Helicobacter pylori	0	0.98	1	529	RVY60325.1
ribonuclease Y	Helicobacter pylori	0	0.98	1	529	WQS74004.1
ribonuclease Y	Helicobacter pylori	0	0.98	1	529	WQU00757.1
ribonuclease Y	Helicobacter pylori	0	0.98	1	529	WQV95440.1
ribonuclease Y	Helicobacter pylori	0	0.98	1	529	WQX25555.1
ribonuclease Y	Helicobacter pylori	0	0.98	1	529	WQX44089.1
ribonuclease Y	Helicobacter pylori	0	0.98	1	529	WQY00415.1
ribonuclease Y	Helicobacter pylori	0	0.98	1	529	WQY70531.1
ribonuclease Y	Helicobacter pylori	0	0.98	1	529	WQY86175.1
ribonuclease Y	Helicobacter pylori	0	0.98	1	529	WQZ22108.1
ribonuclease Y	Helicobacter pylori	0	0.98	1	529	WQZ70928.1
ribonuclease Y	Helicobacter pylori	0	0.98	1	529	WRA03735.1
ribonuclease Y	Helicobacter pylori	0	0.98	1	529	WRA45687.1
ribonuclease Y	Helicobacter pylori	0	0.98	1	529	WRA78542.1
ribonuclease Y	Helicobacter pylori	0	0.98	1	529	WRB45317.1
ribonuclease Y	Helicobacter pylori	0	0.98	1	529	WRF27688.1
ribonuclease Y	Helicobacter pylori	0	0.98	1	529	MBS3014919.1
ribonuclease Y	Helicobacter pylori	0	0.98	1	529	MCQ2758660.1
ribonuclease Y	Helicobacter pylori	0	0.98	1	529	QQW79276.1
ribonuclease Y	Helicobacter pylori	0	0.98	1	529	RKV11830.1
ribonuclease Y	Helicobacter pylori	0	0.98	1	529	WQT08214.1
ribonuclease Y	Helicobacter pylori	0	0.98	1	529	WQU68776.1
ribonuclease Y	Helicobacter pylori	0	0.98	1	529	WQW05748.1
ribonuclease Y	Helicobacter pylori	0	0.98	1	529	WQX93199.1
ribonuclease Y	Helicobacter pylori	0	0.98	1	529	WRB84851.1
ribonuclease Y	Helicobacter pylori	0	0.98	1	529	WRD99834.1
ribonuclease Y	Helicobacter pylori	0	0.98	1	529	WRG11830.1
ribonuclease Y	Helicobacter pylori	0	0.98	1	529	MCQ2662427.1
ribonuclease Y	Helicobacter pylori	0	0.98	1	529	MCQ2764879.1
ribonuclease Y	Helicobacter pylori	0	0.98	1	529	MCQ2767551.1
ribonuclease Y	Helicobacter pylori	0	0.98	1	529	MCQ2893708.1
ribonuclease Y	Helicobacter pylori	0	0.98	1	529	MCQ2903622.1
ribonuclease Y	Helicobacter pylori	0	0.98	1	529	PUD02619.1
ribonuclease Y	Helicobacter pylori	0	0.98	1	529	WQW55784.1
ribonuclease Y	Helicobacter pylori	0	0.98	1	529	WRA96068.1
ribonuclease Y	Helicobacter pylori	0	0.98	1	529	WRC38104.1
ribonuclease Y	Helicobacter pylori	0	0.98	1	529	WRC56681.1
ribonuclease Y	Helicobacter pylori	0	0.98	1	529	WRC63692.1
ribonuclease Y	Helicobacter pylori	0	0.98	1	529	WRE60867.1
ribonuclease Y	Helicobacter pylori	0	0.98	1	529	WQX90369.1
ribonuclease Y	Helicobacter pylori	0	0.98	1	529	WRE01252.1
phosphodiesterase	Helicobacter pylori Lithuania75	0	0.98	1	529	ADU83178.1
ribonuclease Y	Helicobacter pylori	0	0.98	0.95	503	WP_232728723.1
ribonuclease Y	Helicobacter pylori	0	0.98	0.95	503	WP_232265285.1
ribonuclease Y	Helicobacter pylori	0	0.98	0.95	503	WP_238702047.1
ribonuclease Y	Helicobacter pylori	0	0.98	0.95	503	WP_240660313.1
ribonuclease Y	Helicobacter pylori	0	0.98	0.95	503	WP_241894200.1
ribonuclease Y	Helicobacter pylori	0	0.98	0.95	503	WP_261980659.1
ribonuclease Y	Helicobacter pylori	0	0.98	0.95	503	WP_229930202.1
ribonuclease Y	Helicobacter pylori	0	0.98	0.95	503	WP_232255635.1
ribonuclease Y	Helicobacter pylori	0	0.98	0.95	503	WP_232260458.1
ribonuclease Y	Helicobacter pylori	0	0.98	0.95	503	WP_237393483.1
ribonuclease Y	Helicobacter pylori	0	0.98	0.95	503	WP_240146268.1
ribonuclease Y	Helicobacter pylori	0	0.98	0.95	503	WP_249936539.1
ribonuclease Y	Helicobacter pylori	0	0.98	0.95	503	WP_265473420.1
ribonuclease Y	Helicobacter pylori	0	0.98	0.95	503	WP_390599939.1
ribonuclease Y	Helicobacter pylori	0	0.98	0.95	503	WP_002205710.1
ribonuclease Y	Helicobacter pylori	0	0.98	0.95	503	WP_231214954.1
ribonuclease Y	Helicobacter pylori	0	0.98	0.95	503	WP_231624792.1
ribonuclease Y	Helicobacter pylori	0	0.98	0.95	503	WP_231625175.1
ribonuclease Y	Helicobacter pylori	0	0.98	0.95	503	WP_232261913.1
ribonuclease Y	Helicobacter pylori	0	0.98	0.95	503	WP_238748886.1
ribonuclease Y	Helicobacter pylori	0	0.98	0.95	503	WP_240444229.1
ribonuclease Y	Helicobacter pylori	0	0.98	0.95	503	WP_240455486.1
ribonuclease Y	Helicobacter pylori	0	0.98	0.95	503	WP_240642000.1
ribonuclease Y	Helicobacter pylori	0	0.98	0.95	503	WP_240651214.1
ribonuclease Y	Helicobacter pylori	0	0.98	0.95	503	WP_240666950.1
ribonuclease Y	Helicobacter pylori	0	0.98	0.95	503	WP_241894422.1
ribonuclease Y	Helicobacter pylori	0	0.98	0.95	503	WP_242665447.1
ribonuclease Y	Helicobacter pylori	0	0.98	0.95	503	WP_316499966.1
ribonuclease Y	Helicobacter pylori	0	0.98	0.95	503	WP_367690855.1
ribonuclease Y	Helicobacter pylori	0	0.98	0.95	503	WP_374186898.1
ribonuclease Y	Helicobacter pylori	0	0.98	0.95	503	WP_001875038.1
ribonuclease Y	Helicobacter pylori	0	0.98	0.95	503	WP_231174893.1
ribonuclease Y	Helicobacter pylori	0	0.98	0.95	503	WP_240146569.1
ribonuclease Y	Helicobacter pylori	0	0.98	0.95	503	WP_240446229.1
ribonuclease Y	Helicobacter pylori	0	0.98	0.95	503	WP_240446546.1
ribonuclease Y	Helicobacter pylori	0	0.98	0.95	503	WP_240448271.1
ribonuclease Y	Helicobacter pylori	0	0.98	0.95	503	WP_240461750.1
ribonuclease Y	Helicobacter pylori	0	0.98	0.95	503	WP_240641472.1
ribonuclease Y	Helicobacter pylori	0	0.98	0.95	503	WP_240643738.1
ribonuclease Y	Helicobacter pylori	0	0.98	0.95	503	WP_240651971.1
ribonuclease Y	Helicobacter pylori	0	0.98	0.95	503	WP_240666485.1
ribonuclease Y	Helicobacter pylori	0	0.98	0.95	503	WP_241810925.1
ribonuclease Y	Helicobacter pylori	0	0.98	0.95	503	WP_242677814.1
ribonuclease Y	Helicobacter pylori	0	0.98	0.95	503	WP_258219709.1
ribonuclease Y	Helicobacter pylori	0	0.98	0.95	503	WP_258220661.1
ribonuclease Y	Helicobacter pylori	0	0.98	0.95	503	WP_258221376.1
ribonuclease Y	Helicobacter pylori	0	0.98	0.95	503	WP_283509622.1
ribonuclease Y	Helicobacter pylori	0	0.98	0.95	503	WP_322376986.1
ribonuclease Y	Helicobacter pylori	0	0.98	0.95	503	WP_390554858.1
ribonuclease Y	Helicobacter pylori	0	0.98	0.95	503	WP_390604038.1
ribonuclease Y	Helicobacter pylori	0	0.98	0.95	503	WP_025447149.1
ribonuclease Y	Helicobacter pylori	0	0.98	0.95	503	WP_041051956.1
ribonuclease Y	Helicobacter pylori	0	0.98	0.95	503	WP_048944459.1
ribonuclease Y	Helicobacter pylori	0	0.98	0.95	503	WP_229765395.1
ribonuclease Y	Helicobacter pylori	0	0.98	0.95	503	WP_229821834.1
ribonuclease Y	Helicobacter pylori	0	0.98	0.95	503	WP_231264677.1
ribonuclease Y	Helicobacter pylori	0	0.98	0.95	503	WP_232264515.1
ribonuclease Y	Helicobacter pylori	0	0.98	0.95	503	WP_232462315.1
ribonuclease Y	Helicobacter pylori	0	0.98	0.95	503	WP_232779022.1
ribonuclease Y	Helicobacter pylori	0	0.98	0.95	503	WP_232780502.1
ribonuclease Y	Helicobacter pylori	0	0.98	0.95	503	WP_232780681.1
ribonuclease Y	Helicobacter pylori	0	0.98	0.95	503	WP_232781492.1
ribonuclease Y	Helicobacter pylori	0	0.98	0.95	503	WP_232781544.1
ribonuclease Y	Helicobacter pylori	0	0.98	0.95	503	WP_237008933.1
ribonuclease Y	Helicobacter pylori	0	0.98	0.95	503	WP_240147393.1
ribonuclease Y	Helicobacter pylori	0	0.98	0.95	503	WP_240443224.1
ribonuclease Y	Helicobacter pylori	0	0.98	0.95	503	WP_240444673.1
ribonuclease Y	Helicobacter pylori	0	0.98	0.95	503	WP_240445376.1
ribonuclease Y	Helicobacter pylori	0	0.98	0.95	503	WP_240651129.1
ribonuclease Y	Helicobacter pylori	0	0.98	0.95	503	WP_240658420.1
ribonuclease Y	Helicobacter pylori	0	0.98	0.95	503	WP_240668185.1
ribonuclease Y	Helicobacter pylori	0	0.98	0.95	503	WP_240705724.1
ribonuclease Y	Helicobacter pylori	0	0.98	0.95	503	WP_240707620.1
ribonuclease Y	Helicobacter pylori	0	0.98	0.95	503	WP_241886597.1
ribonuclease Y	Helicobacter pylori	0	0.98	0.95	503	WP_245016582.1
ribonuclease Y	Helicobacter pylori	0	0.98	0.95	503	WP_245023434.1
ribonuclease Y	Helicobacter pylori	0	0.98	0.95	503	WP_245049877.1
ribonuclease Y	Helicobacter pylori	0	0.98	0.95	503	WP_245110211.1
ribonuclease Y	Helicobacter pylori	0	0.98	0.95	503	WP_249408210.1
ribonuclease Y	Helicobacter pylori	0	0.98	0.95	503	WP_254697572.1
ribonuclease Y	Helicobacter pylori	0	0.98	0.95	503	WP_258221841.1
ribonuclease Y	Helicobacter pylori	0	0.98	0.95	503	WP_259456856.1
ribonuclease Y	Helicobacter pylori	0	0.98	0.95	503	WP_305864705.1
ribonuclease Y	Helicobacter pylori	0	0.98	0.95	503	WP_316496247.1
ribonuclease Y	Helicobacter pylori	0	0.98	0.95	503	WP_367685490.1
ribonuclease Y	Helicobacter pylori	0	0.98	0.95	503	WP_367699674.1
ribonuclease Y	Helicobacter pylori	0	0.98	0.95	503	WP_374171533.1
ribonuclease Y	Helicobacter pylori	0	0.98	0.95	503	WP_390113751.1
ribonuclease Y	Helicobacter pylori	0	0.98	0.95	503	WP_390485406.1
ribonuclease Y	Helicobacter pylori	0	0.98	0.95	503	WP_390490517.1
ribonuclease Y	Helicobacter pylori	0	0.98	0.95	503	WP_390552979.1
ribonuclease Y	Helicobacter pylori	0	0.98	0.95	503	WP_025446973.1
ribonuclease Y	Helicobacter pylori	0	0.98	0.95	503	WP_025449231.1
ribonuclease Y	Helicobacter pylori	0	0.98	0.95	503	WP_033582931.1
ribonuclease Y	Helicobacter pylori	0	0.98	0.95	503	WP_041200160.1
ribonuclease Y	Helicobacter pylori	0	0.98	0.95	503	WP_229765628.1
ribonuclease Y	Helicobacter pylori	0	0.98	0.95	503	WP_232258413.1
ribonuclease Y	Helicobacter pylori	0	0.98	0.95	503	WP_232262311.1
ribonuclease Y	Helicobacter pylori	0	0.98	0.95	503	WP_232780171.1
ribonuclease Y	Helicobacter pylori	0	0.98	0.95	503	WP_236637748.1
ribonuclease Y	Helicobacter pylori	0	0.98	0.95	503	WP_238409098.1
ribonuclease Y	Helicobacter pylori	0	0.98	0.95	503	WP_238699351.1
ribonuclease Y	Helicobacter pylori	0	0.98	0.95	503	WP_238700513.1
ribonuclease Y	Helicobacter pylori	0	0.98	0.95	503	WP_238700627.1
ribonuclease Y	Helicobacter pylori	0	0.98	0.95	503	WP_238700880.1
ribonuclease Y	Helicobacter pylori	0	0.98	0.95	503	WP_238701967.1
ribonuclease Y	Helicobacter pylori	0	0.98	0.95	503	WP_240146069.1
ribonuclease Y	Helicobacter pylori	0	0.98	0.95	503	WP_240442399.1
ribonuclease Y	Helicobacter pylori	0	0.98	0.95	503	WP_240445282.1
ribonuclease Y	Helicobacter pylori	0	0.98	0.95	503	WP_240448025.1
ribonuclease Y	Helicobacter pylori	0	0.98	0.95	503	WP_240643250.1
ribonuclease Y	Helicobacter pylori	0	0.98	0.95	503	WP_240651621.1
ribonuclease Y	Helicobacter pylori	0	0.98	0.95	503	WP_240652389.1
ribonuclease Y	Helicobacter pylori	0	0.98	0.95	503	WP_240657096.1
ribonuclease Y	Helicobacter pylori	0	0.98	0.95	503	WP_241870082.1
ribonuclease Y	Helicobacter pylori	0	0.98	0.95	503	WP_241889528.1
ribonuclease Y	Helicobacter pylori	0	0.98	0.95	503	WP_243876803.1
ribonuclease Y	Helicobacter pylori	0	0.98	0.95	503	WP_243877755.1
ribonuclease Y	Helicobacter pylori	0	0.98	0.95	503	WP_245063299.1
ribonuclease Y	Helicobacter pylori	0	0.98	0.95	503	WP_257570203.1
ribonuclease Y	Helicobacter pylori	0	0.98	0.95	503	WP_257616553.1
ribonuclease Y	Helicobacter pylori	0	0.98	0.95	503	WP_258222646.1
ribonuclease Y	Helicobacter pylori	0	0.98	0.95	503	WP_259457649.1
ribonuclease Y	Helicobacter pylori	0	0.98	0.95	503	WP_263363314.1
ribonuclease Y	Helicobacter pylori	0	0.98	0.95	503	WP_286464790.1
ribonuclease Y	Helicobacter pylori	0	0.98	0.95	503	WP_340201320.1
ribonuclease Y	Helicobacter pylori	0	0.98	0.95	503	WP_367758673.1
ribonuclease Y	Helicobacter pylori	0	0.98	0.95	503	WP_373223877.1
ribonuclease Y	Helicobacter pylori	0	0.98	0.95	503	WP_374153773.1
ribonuclease Y	Helicobacter pylori	0	0.98	0.95	503	WP_390589212.1
ribonuclease Y	Helicobacter pylori	0	0.98	0.95	503	UOR85483.1
ribonuclease Y	Helicobacter pylori	0	0.98	0.95	503	WP_025309747.1
ribonuclease Y	Helicobacter pylori	0	0.98	0.95	503	WP_033590241.1
ribonuclease Y	Helicobacter pylori	0	0.98	0.95	503	WP_052937328.1
ribonuclease Y	Helicobacter pylori	0	0.98	0.95	503	WP_229763380.1
ribonuclease Y	Helicobacter pylori	0	0.98	0.95	503	WP_231204423.1
ribonuclease Y	Helicobacter pylori	0	0.98	0.95	503	WP_232256963.1
ribonuclease Y	Helicobacter pylori	0	0.98	0.95	503	WP_232257265.1
ribonuclease Y	Helicobacter pylori	0	0.98	0.95	503	WP_232257991.1
ribonuclease Y	Helicobacter pylori	0	0.98	0.95	503	WP_232262066.1
ribonuclease Y	Helicobacter pylori	0	0.98	0.95	503	WP_237004762.1
ribonuclease Y	Helicobacter pylori	0	0.98	0.95	503	WP_238409811.1
ribonuclease Y	Helicobacter pylori	0	0.98	0.95	503	WP_238698997.1
ribonuclease Y	Helicobacter pylori	0	0.98	0.95	503	WP_238699986.1
ribonuclease Y	Helicobacter pylori	0	0.98	0.95	503	WP_240443334.1
ribonuclease Y	Helicobacter pylori	0	0.98	0.95	503	WP_240446056.1
ribonuclease Y	Helicobacter pylori	0	0.98	0.95	503	WP_240656031.1
ribonuclease Y	Helicobacter pylori	0	0.98	0.95	503	WP_242665035.1
ribonuclease Y	Helicobacter pylori	0	0.98	0.95	503	WP_242678004.1
ribonuclease Y	Helicobacter pylori	0	0.98	0.95	503	WP_243877816.1
ribonuclease Y	Helicobacter pylori	0	0.98	0.95	503	WP_245067820.1
ribonuclease Y	Helicobacter pylori	0	0.98	0.95	503	WP_245108934.1
ribonuclease Y	Helicobacter pylori	0	0.98	0.95	503	WP_258220110.1
ribonuclease Y	Helicobacter pylori	0	0.98	0.95	503	WP_258221729.1
ribonuclease Y	Helicobacter pylori	0	0.98	0.95	503	WP_258222838.1
ribonuclease Y	Helicobacter pylori	0	0.98	0.95	503	WP_258230452.1
ribonuclease Y	Helicobacter pylori	0	0.98	0.95	503	WP_374161439.1
ribonuclease Y	Helicobacter pylori	0	0.98	0.95	503	WP_390568685.1
ribonuclease Y	Helicobacter pylori	0	0.98	0.95	503	WP_390613396.1
ribonuclease Y	Helicobacter pylori	0	0.98	0.95	503	WP_064787585.1
ribonuclease Y	Helicobacter pylori	0	0.98	0.95	503	WP_231259789.1
ribonuclease Y	Helicobacter pylori	0	0.98	0.95	503	WP_240146510.1
ribonuclease Y	Helicobacter pylori	0	0.98	0.95	503	WP_240445479.1
ribonuclease Y	Helicobacter pylori	0	0.98	0.95	503	WP_240445672.1
ribonuclease Y	Helicobacter pylori	0	0.98	0.95	503	WP_242439992.1
ribonuclease Y	Helicobacter pylori	0	0.98	0.95	503	WP_243877615.1
ribonuclease Y	Helicobacter pylori	0	0.98	0.95	503	WP_245015707.1
ribonuclease Y	Helicobacter pylori	0	0.98	0.95	503	WP_245061907.1
ribonuclease Y	Helicobacter pylori	0	0.98	0.95	503	WP_258221540.1
ribonuclease Y	Helicobacter pylori	0	0.98	0.95	503	WP_258233021.1
ribonuclease Y	Helicobacter pylori	0	0.98	0.95	503	WP_259456892.1
ribonuclease Y	Helicobacter pylori	0	0.98	0.95	503	WP_259458245.1
ribonuclease Y	Helicobacter pylori	0	0.98	0.95	503	WP_340212382.1
ribonuclease Y	Helicobacter pylori	0	0.98	0.95	503	WP_340219956.1
ribonuclease Y	Helicobacter pylori	0	0.98	0.95	503	WP_390431925.1
ribonuclease Y	Helicobacter pylori	0	0.98	0.95	503	WRD49718.1
ribonuclease Y	Helicobacter pylori	0	0.98	0.95	503	WP_240646385.1
ribonuclease Y	Helicobacter pylori	0	0.98	0.95	503	WP_305872851.1
ribonuclease Y	Helicobacter pylori	0	0.98	0.95	503	WP_240461310.1
ribonuclease Y	Helicobacter pylori	0	0.98	0.95	503	WP_257571004.1
ribonuclease Y	Helicobacter pylori	0	0.98	0.95	503	WP_259458195.1
ribonuclease Y	Helicobacter pylori	0	0.98	0.95	503	WP_243879832.1
ribonuclease Y	Helicobacter pylori NQ4161	0	0.98	0.95	503	EJB38301.1
ribonuclease Y	Helicobacter pylori	0	0.98	1	529	GHR03893.1
ribonuclease Y	Helicobacter pylori	0	0.98	1	529	PUD00847.1
ribonuclease Y	Helicobacter pylori	0	0.98	1	529	WQS53789.1
ribonuclease Y	Helicobacter pylori	0	0.98	1	529	WRE40924.1
ribonuclease Y	Helicobacter pylori	0	0.98	1	529	MBH0265151.1
ribonuclease Y	Helicobacter pylori	0	0.98	1	529	QDY54790.1
ribonuclease Y	Helicobacter pylori	0	0.98	1	529	WQY06013.1
ribonuclease Y	Helicobacter pylori	0	0.98	1	529	WRC56584.1
ribonuclease Y	Helicobacter pylori	0	0.98	1	529	MBH0276885.1
ribonuclease Y	Helicobacter pylori	0	0.98	1	529	MCQ2705694.1
ribonuclease Y	Helicobacter pylori	0	0.98	1	529	NHB28539.1
ribonuclease Y	Helicobacter pylori	0	0.98	1	529	PUD09051.1
ribonuclease Y	Helicobacter pylori	0	0.98	1	529	PUD77318.1
ribonuclease Y	Helicobacter pylori	0	0.98	1	529	QDK11243.1
ribonuclease Y	Helicobacter pylori	0	0.98	1	529	TPH79443.1
ribonuclease Y	Helicobacter pylori	0	0.98	1	529	WQT39753.1
ribonuclease Y	Helicobacter pylori	0	0.98	1	529	WQX51188.1
ribonuclease Y	Helicobacter pylori	0	0.98	1	529	WQY20216.1
ribonuclease Y	Helicobacter pylori	0	0.98	1	529	WRA10946.1
ribonuclease Y	Helicobacter pylori	0	0.98	1	529	WRF26232.1
ribonuclease Y	Helicobacter pylori	0	0.98	1	529	MBH0234093.1
ribonuclease Y	Helicobacter pylori	0	0.98	1	529	WQT36935.1
ribonuclease Y	Helicobacter pylori	0	0.98	1	529	WQY47230.1
ribonuclease Y	Helicobacter pylori	0	0.98	1	529	WQZ37865.1
ribonuclease Y	Helicobacter pylori	0	0.98	1	529	WRA44300.1
ribonuclease Y	Helicobacter pylori	0	0.98	1	529	WRC93389.1
ribonuclease Y	Helicobacter pylori	0	0.98	1	529	AYJ08552.1
ribonuclease Y	Helicobacter pylori	0	0.98	1	529	GCF02372.1
ribonuclease Y	Helicobacter pylori	0	0.98	1	529	GHQ48718.1
ribonuclease Y	Helicobacter pylori	0	0.98	1	529	GLO98041.1
ribonuclease Y	Helicobacter pylori	0	0.98	1	529	GLP29996.1
ribonuclease Y	Helicobacter pylori	0	0.98	1	529	MBH0232342.1
ribonuclease Y	Helicobacter pylori	0	0.98	1	529	MBH0273112.1
ribonuclease Y	Helicobacter pylori	0	0.98	1	529	MCQ2625245.1
ribonuclease Y	Helicobacter pylori	0	0.98	1	529	MCQ2757384.1
ribonuclease Y	Helicobacter pylori	0	0.98	1	529	MCQ2809922.1
ribonuclease Y	Helicobacter pylori	0	0.98	1	529	MCQ2901003.1
ribonuclease Y	Helicobacter pylori	0	0.98	1	529	NHA91746.1
ribonuclease Y	Helicobacter pylori	0	0.98	1	529	OOQ23515.1
ribonuclease Y	Helicobacter pylori	0	0.98	1	529	PUD12488.1
ribonuclease Y	Helicobacter pylori	0	0.98	1	529	PUD61763.1
ribonuclease Y	Helicobacter pylori	0	0.98	1	529	RVY10598.1
ribonuclease Y	Helicobacter pylori	0	0.98	1	529	RVY33830.1
ribonuclease Y	Helicobacter pylori	0	0.98	1	529	TPH85082.1
ribonuclease Y	Helicobacter pylori	0	0.98	1	529	WQT05140.1
ribonuclease Y	Helicobacter pylori	0	0.98	1	529	WQU29560.1
ribonuclease Y	Helicobacter pylori	0	0.98	1	529	WQU46762.1
ribonuclease Y	Helicobacter pylori	0	0.98	1	529	WQV11777.1
ribonuclease Y	Helicobacter pylori	0	0.98	1	529	WQV94010.1
ribonuclease Y	Helicobacter pylori	0	0.98	1	529	WQY87590.1
ribonuclease Y	Helicobacter pylori	0	0.98	1	529	WQZ40893.1
ribonuclease Y	Helicobacter pylori	0	0.98	1	529	WRB39652.1
ribonuclease Y	Helicobacter pylori	0	0.98	1	529	WRB43866.1
ribonuclease Y	Helicobacter pylori	0	0.98	1	529	WRC28226.1
ribonuclease Y	Helicobacter pylori	0	0.98	1	529	WRE65134.1
ribonuclease Y	Helicobacter pylori	0	0.98	1	529	WRF67129.1
ribonuclease Y	Helicobacter pylori	0	0.98	1	529	WRF69980.1
ribonuclease Y	Helicobacter pylori	0	0.98	1	529	GHP73334.1
ribonuclease Y	Helicobacter pylori	0	0.98	1	529	GLO91864.1
ribonuclease Y	Helicobacter pylori	0	0.98	1	529	GLP20483.1
ribonuclease Y	Helicobacter pylori	0	0.98	1	529	MBH0261522.1
ribonuclease Y	Helicobacter pylori	0	0.98	1	529	MCQ2730907.1
ribonuclease Y	Helicobacter pylori	0	0.98	1	529	MCQ2803690.1
ribonuclease Y	Helicobacter pylori	0	0.98	1	529	NHA47909.1
ribonuclease Y	Helicobacter pylori	0	0.98	1	529	NHB50922.1
ribonuclease Y	Helicobacter pylori	0	0.98	1	529	OOQ06690.1
ribonuclease Y	Helicobacter pylori	0	0.98	1	529	RVY50140.1
ribonuclease Y	Helicobacter pylori	0	0.98	1	529	RVY75410.1
ribonuclease Y	Helicobacter pylori	0	0.98	1	529	RVZ05628.1
ribonuclease Y	Helicobacter pylori	0	0.98	1	529	TPH97609.1
ribonuclease Y	Helicobacter pylori	0	0.98	1	529	WQT22632.1
ribonuclease Y	Helicobacter pylori	0	0.98	1	529	WQW48565.1
ribonuclease Y	Helicobacter pylori	0	0.98	1	529	WQW60067.1
ribonuclease Y	Helicobacter pylori	0	0.98	1	529	WQX04239.1
ribonuclease Y	Helicobacter pylori	0	0.98	1	529	WQX31196.1
ribonuclease Y	Helicobacter pylori	0	0.98	1	529	WQX47074.1
ribonuclease Y	Helicobacter pylori	0	0.98	1	529	WQZ13387.1
ribonuclease Y	Helicobacter pylori	0	0.98	1	529	WRA37041.1
ribonuclease Y	Helicobacter pylori	0	0.98	1	529	WRB33788.1
ribonuclease Y	Helicobacter pylori	0	0.98	1	529	WRC94791.1
ribonuclease Y	Helicobacter pylori	0	0.98	1	529	WRC97742.1
ribonuclease Y	Helicobacter pylori	0	0.98	1	529	WRE23998.1
ribonuclease Y	Helicobacter pylori	0	0.98	1	529	WRG20314.1
ribonuclease Y	Helicobacter pylori	0	0.98	1	529	GHS47789.1
ribonuclease Y	Helicobacter pylori	0	0.98	1	529	GLP03166.1
ribonuclease Y	Helicobacter pylori	0	0.98	1	529	MBM0596570.1
ribonuclease Y	Helicobacter pylori	0	0.98	1	529	MCQ2686507.1
ribonuclease Y	Helicobacter pylori	0	0.98	1	529	MCQ2723999.1
ribonuclease Y	Helicobacter pylori	0	0.98	1	529	MCQ2953363.1
ribonuclease Y	Helicobacter pylori	0	0.98	1	529	RKV13365.1
ribonuclease Y	Helicobacter pylori	0	0.98	1	529	RKV25844.1
ribonuclease Y	Helicobacter pylori	0	0.98	1	529	RPF67932.1
ribonuclease Y	Helicobacter pylori	0	0.98	1	529	RVY45196.1
ribonuclease Y	Helicobacter pylori	0	0.98	1	529	RVZ74250.1
ribonuclease Y	Helicobacter pylori	0	0.98	1	529	RVZ93952.1
ribonuclease Y	Helicobacter pylori	0	0.98	1	529	WQR99973.1
ribonuclease Y	Helicobacter pylori	0	0.98	1	529	WQS80840.1
ribonuclease Y	Helicobacter pylori	0	0.98	1	529	WQT27033.1
ribonuclease Y	Helicobacter pylori	0	0.98	1	529	WQT46963.1
ribonuclease Y	Helicobacter pylori	0	0.98	1	529	WQU18322.1
ribonuclease Y	Helicobacter pylori	0	0.98	1	529	WQW08451.1
ribonuclease Y	Helicobacter pylori	0	0.98	1	529	WQY56087.1
ribonuclease Y	Helicobacter pylori	0	0.98	1	529	WQZ03026.1
ribonuclease Y	Helicobacter pylori	0	0.98	1	529	WQZ33316.1
ribonuclease Y	Helicobacter pylori	0	0.98	1	529	WRA52826.1
ribonuclease Y	Helicobacter pylori	0	0.98	1	529	WRA93209.1
ribonuclease Y	Helicobacter pylori	0	0.98	1	529	WRD29265.1
ribonuclease Y	Helicobacter pylori	0	0.98	1	529	WRF36337.1
ribonuclease Y	Helicobacter pylori	0	0.98	1	529	AVV96280.1
ribonuclease Y	Helicobacter pylori	0	0.98	1	529	GLP15054.1
ribonuclease Y	Helicobacter pylori	0	0.98	1	529	MCQ2620222.1
ribonuclease Y	Helicobacter pylori	0	0.98	1	529	MCQ2640884.1
ribonuclease Y	Helicobacter pylori	0	0.98	1	529	MCQ2699591.1
ribonuclease Y	Helicobacter pylori	0	0.98	1	529	MCQ2891442.1
ribonuclease Y	Helicobacter pylori	0	0.98	1	529	MCQ2934637.1
ribonuclease Y	Helicobacter pylori	0	0.98	1	529	MCQ2950257.1
ribonuclease Y	Helicobacter pylori	0	0.98	1	529	NHA81311.1
ribonuclease Y	Helicobacter pylori	0	0.98	1	529	NHB44404.1
ribonuclease Y	Helicobacter pylori	0	0.98	1	529	PUB93829.1
ribonuclease Y	Helicobacter pylori	0	0.98	1	529	RDY77893.1
ribonuclease Y	Helicobacter pylori	0	0.98	1	529	WQV53710.1
ribonuclease Y	Helicobacter pylori	0	0.98	1	529	WQV67906.1
ribonuclease Y	Helicobacter pylori	0	0.98	1	529	WQW12847.1
ribonuclease Y	Helicobacter pylori	0	0.98	1	529	WQW62904.1
ribonuclease Y	Helicobacter pylori	0	0.98	1	529	WQX78744.1
ribonuclease Y	Helicobacter pylori	0	0.98	1	529	WQZ04212.1
ribonuclease Y	Helicobacter pylori	0	0.98	1	529	WQZ05881.1
ribonuclease Y	Helicobacter pylori	0	0.98	1	529	WRA34140.1
ribonuclease Y	Helicobacter pylori	0	0.98	1	529	WRE26776.1
ribonuclease Y	Helicobacter pylori	0	0.98	1	529	WRE55225.1
ribonuclease Y	Helicobacter pylori	0	0.98	1	529	WRG08914.1
ribonuclease Y	Helicobacter pylori	0	0.98	1	529	WRG59023.1
ribonuclease Y	Helicobacter pylori	0	0.98	1	529	MCQ2654901.1
ribonuclease Y	Helicobacter pylori	0	0.98	1	529	MCQ2908290.1
ribonuclease Y	Helicobacter pylori	0	0.98	1	529	MCQ2931288.1
ribonuclease Y	Helicobacter pylori	0	0.98	1	529	NHA55100.1
ribonuclease Y	Helicobacter pylori	0	0.98	1	529	NHB27539.1
ribonuclease Y	Helicobacter pylori	0	0.98	1	529	QQW76315.1
ribonuclease Y	Helicobacter pylori	0	0.98	1	529	RVY30799.1
ribonuclease Y	Helicobacter pylori	0	0.98	1	529	RVZ48177.1
ribonuclease Y	Helicobacter pylori	0	0.98	1	529	WQR98526.1
ribonuclease Y	Helicobacter pylori	0	0.98	1	529	WQT21113.1
ribonuclease Y	Helicobacter pylori	0	0.98	1	529	WQT67473.1
ribonuclease Y	Helicobacter pylori	0	0.98	1	529	WQW11266.1
ribonuclease Y	Helicobacter pylori	0	0.98	1	529	WQW74394.1
ribonuclease Y	Helicobacter pylori	0	0.98	1	529	WQY03238.1
ribonuclease Y	Helicobacter pylori	0	0.98	1	529	WQY79040.1
ribonuclease Y	Helicobacter pylori	0	0.98	1	529	WRA74439.1
ribonuclease Y	Helicobacter pylori	0	0.98	1	529	WRB95255.1
ribonuclease Y	Helicobacter pylori	0	0.98	1	529	WRC08336.1
ribonuclease Y	Helicobacter pylori	0	0.98	1	529	WRE42467.1
ribonuclease Y	Helicobacter pylori	0	0.98	1	529	MCQ2854201.1
ribonuclease Y	Helicobacter pylori	0	0.98	1	529	MCQ2856216.1
ribonuclease Y	Helicobacter pylori	0	0.98	1	529	MUU43409.1
ribonuclease Y	Helicobacter pylori	0	0.98	1	529	OOP87968.1
ribonuclease Y	Helicobacter pylori	0	0.98	1	529	PUD74649.1
ribonuclease Y	Helicobacter pylori	0	0.98	1	529	WQT64375.1
ribonuclease Y	Helicobacter pylori	0	0.98	1	529	WQV04590.1
ribonuclease Y	Helicobacter pylori	0	0.98	1	529	WQW15644.1
ribonuclease Y	Helicobacter pylori	0	0.98	1	529	WQY61777.1
ribonuclease Y	Helicobacter pylori	0	0.98	1	529	WRE15377.1
ribonuclease Y	Helicobacter pylori	0	0.98	1	529	MCQ2874724.1
ribonuclease Y	Helicobacter pylori	0	0.98	1	529	MCQ2928657.1
ribonuclease Y	Helicobacter pylori	0	0.98	1	529	WQS02784.1
ribonuclease Y	Helicobacter pylori	0	0.98	1	529	WRG71929.1
ribonuclease Y	Helicobacter pylori	0	0.98	1	529	MCQ2783371.1
ribonuclease Y	Helicobacter pylori	0	0.98	1	529	OOQ26809.1
ribonuclease Y	Helicobacter pylori	0	0.98	1	529	WRD30923.1
ribonuclease Y	Helicobacter pylori A45	0	0.98	1	529	QJW29361.1
phosphodiesterase	Helicobacter pylori F30	0	0.98	1	529	BAJ56670.1
ribonuclease Y	Helicobacter pylori HPAG1	0	0.98	1	529	Q1CTB0.1
ribonuclease Y	Helicobacter pylori oki112	0	0.98	1	529	AHN36096.1
phosphodiesterase	Helicobacter pylori Shi417	0	0.98	1	529	AFH97878.1
2',3'-cyclic-nucleotide 2'-phosphodiesterase	Helicobacter pylori	0	0.98	0.96	513	STR28239.1
ribonuclease Y	Helicobacter pylori GC26	0	0.98	0.95	507	EQL76258.1
ribonuclease Y	Helicobacter pylori	0	0.98	0.95	503	WP_249408285.1
ribonuclease Y	Helicobacter pylori	0	0.98	0.95	503	WP_254697584.1
ribonuclease Y	Helicobacter pylori	0	0.98	0.95	503	WP_258220319.1
ribonuclease Y	Helicobacter pylori	0	0.98	0.95	503	WP_038418441.1
ribonuclease Y	Helicobacter pylori	0	0.98	0.95	503	WP_238699904.1
ribonuclease Y	Helicobacter pylori	0	0.98	0.95	503	WP_241888435.1
ribonuclease Y	Helicobacter pylori	0	0.98	0.95	503	WP_373223452.1
ribonuclease Y	Helicobacter pylori	0	0.98	0.95	503	WP_012777854.1
ribonuclease Y	Helicobacter pylori	0	0.98	0.95	503	WP_050828395.1
ribonuclease Y	Helicobacter pylori	0	0.98	0.95	503	WP_232627418.1
ribonuclease Y	Helicobacter pylori	0	0.98	0.95	503	WP_238738553.1
ribonuclease Y	Helicobacter pylori	0	0.98	0.95	503	WP_240446721.1
ribonuclease Y	Helicobacter pylori	0	0.98	0.95	503	WP_240461252.1
ribonuclease Y	Helicobacter pylori	0	0.98	0.95	503	WP_242678512.1
ribonuclease Y	Helicobacter pylori	0	0.98	0.95	503	WP_258222024.1
ribonuclease Y	Helicobacter pylori	0	0.98	0.95	503	WP_316493860.1
ribonuclease Y	Helicobacter pylori	0	0.98	0.95	503	WP_367696795.1
ribonuclease Y	Helicobacter pylori	0	0.98	0.95	503	WP_031215375.1
ribonuclease Y	Helicobacter pylori	0	0.98	0.95	503	WP_031251094.1
ribonuclease Y	Helicobacter pylori	0	0.98	0.95	503	WP_064437076.1
ribonuclease Y	Helicobacter pylori	0	0.98	0.95	503	WP_231248003.1
ribonuclease Y	Helicobacter pylori	0	0.98	0.95	503	WP_231622807.1
ribonuclease Y	Helicobacter pylori	0	0.98	0.95	503	WP_231623281.1
ribonuclease Y	Helicobacter pylori	0	0.98	0.95	503	WP_231629860.1
ribonuclease Y	Helicobacter pylori	0	0.98	0.95	503	WP_232258612.1
ribonuclease Y	Helicobacter pylori	0	0.98	0.95	503	WP_232779494.1
ribonuclease Y	Helicobacter pylori	0	0.98	0.95	503	WP_238739478.1
ribonuclease Y	Helicobacter pylori	0	0.98	0.95	503	WP_240448799.1
ribonuclease Y	Helicobacter pylori	0	0.98	0.95	503	WP_240872929.1
ribonuclease Y	Helicobacter pylori	0	0.98	0.95	503	WP_242674050.1
ribonuclease Y	Helicobacter pylori	0	0.98	0.95	503	WP_249351043.1
ribonuclease Y	Helicobacter pylori	0	0.98	0.95	503	WP_367686453.1
ribonuclease Y	Helicobacter pylori	0	0.98	0.95	503	WP_374180226.1
ribonuclease Y	Helicobacter pylori	0	0.98	0.95	503	WRD32412.1
ribonuclease Y	Helicobacter pylori	0	0.98	0.95	503	WP_041199240.1
ribonuclease Y	Helicobacter pylori	0	0.98	0.95	503	WP_041200086.1
ribonuclease Y	Helicobacter pylori	0	0.98	0.95	503	WP_229763582.1
ribonuclease Y	Helicobacter pylori	0	0.98	0.95	503	WP_229763926.1
ribonuclease Y	Helicobacter pylori	0	0.98	0.95	503	WP_231231247.1
ribonuclease Y	Helicobacter pylori	0	0.98	0.95	503	WP_231623166.1
ribonuclease Y	Helicobacter pylori	0	0.98	0.95	503	WP_232260816.1
ribonuclease Y	Helicobacter pylori	0	0.98	0.95	503	WP_232728243.1
ribonuclease Y	Helicobacter pylori	0	0.98	0.95	503	WP_232728587.1
ribonuclease Y	Helicobacter pylori	0	0.98	0.95	503	WP_240048780.1
ribonuclease Y	Helicobacter pylori	0	0.98	0.95	503	WP_240657327.1
ribonuclease Y	Helicobacter pylori	0	0.98	0.95	503	WP_258221873.1
ribonuclease Y	Helicobacter pylori	0	0.98	0.95	503	WP_367693730.1
ribonuclease Y	Helicobacter pylori	0	0.98	0.95	503	WP_025447996.1
ribonuclease Y	Helicobacter pylori	0	0.98	0.95	503	WP_050841421.1
ribonuclease Y	Helicobacter pylori	0	0.98	0.95	503	WP_229764560.1
ribonuclease Y	Helicobacter pylori	0	0.98	0.95	503	WP_231210265.1
ribonuclease Y	Helicobacter pylori	0	0.98	0.95	503	WP_231215864.1
ribonuclease Y	Helicobacter pylori	0	0.98	0.95	503	WP_231227874.1
ribonuclease Y	Helicobacter pylori	0	0.98	0.95	503	WP_231259040.1
ribonuclease Y	Helicobacter pylori	0	0.98	0.95	503	WP_231628729.1
ribonuclease Y	Helicobacter pylori	0	0.98	0.95	503	WP_232725233.1
ribonuclease Y	Helicobacter pylori	0	0.98	0.95	503	WP_232779350.1
ribonuclease Y	Helicobacter pylori	0	0.98	0.95	503	WP_238701069.1
ribonuclease Y	Helicobacter pylori	0	0.98	0.95	503	WP_240445868.1
ribonuclease Y	Helicobacter pylori	0	0.98	0.95	503	WP_240461908.1
ribonuclease Y	Helicobacter pylori	0	0.98	0.95	503	WP_240653422.1
ribonuclease Y	Helicobacter pylori	0	0.98	0.95	503	WP_241837140.1
ribonuclease Y	Helicobacter pylori	0	0.98	0.95	503	WP_241888984.1
ribonuclease Y	Helicobacter pylori	0	0.98	0.95	503	WP_241893883.1
ribonuclease Y	Helicobacter pylori	0	0.98	0.95	503	WP_241894692.1
ribonuclease Y	Helicobacter pylori	0	0.98	0.95	503	WP_242420459.1
ribonuclease Y	Helicobacter pylori	0	0.98	0.95	503	WP_242440253.1
ribonuclease Y	Helicobacter pylori	0	0.98	0.95	503	WP_249406767.1
ribonuclease Y	Helicobacter pylori	0	0.98	0.95	503	WP_249409742.1
ribonuclease Y	Helicobacter pylori	0	0.98	0.95	503	WP_257615857.1
ribonuclease Y	Helicobacter pylori	0	0.98	0.95	503	WP_258220730.1
ribonuclease Y	Helicobacter pylori	0	0.98	0.95	503	WP_258221098.1
ribonuclease Y	Helicobacter pylori	0	0.98	0.95	503	WP_262974829.1
ribonuclease Y	Helicobacter pylori	0	0.98	0.95	503	WP_265473400.1
ribonuclease Y	Helicobacter pylori	0	0.98	0.95	503	WP_286446327.1
ribonuclease Y	Helicobacter pylori	0	0.98	0.95	503	WP_316482176.1
ribonuclease Y	Helicobacter pylori	0	0.98	0.95	503	WP_390455379.1
ribonuclease Y	Helicobacter pylori	0	0.98	0.95	503	WP_001883745.1
ribonuclease Y	Helicobacter pylori	0	0.98	0.95	503	WP_050851907.1
ribonuclease Y	Helicobacter pylori	0	0.98	0.95	503	WP_229763534.1
ribonuclease Y	Helicobacter pylori	0	0.98	0.95	503	WP_231175595.1
ribonuclease Y	Helicobacter pylori	0	0.98	0.95	503	WP_231221106.1
ribonuclease Y	Helicobacter pylori	0	0.98	0.95	503	WP_232778785.1
ribonuclease Y	Helicobacter pylori	0	0.98	0.95	503	WP_238413381.1
ribonuclease Y	Helicobacter pylori	0	0.98	0.95	503	WP_238700848.1
ribonuclease Y	Helicobacter pylori	0	0.98	0.95	503	WP_240444494.1
ribonuclease Y	Helicobacter pylori	0	0.98	0.95	503	WP_240445046.1
ribonuclease Y	Helicobacter pylori	0	0.98	0.95	503	WP_240445169.1
ribonuclease Y	Helicobacter pylori	0	0.98	0.95	503	WP_240448702.1
ribonuclease Y	Helicobacter pylori	0	0.98	0.95	503	WP_241869877.1
ribonuclease Y	Helicobacter pylori	0	0.98	0.95	503	WP_241886535.1
ribonuclease Y	Helicobacter pylori	0	0.98	0.95	503	WP_241889785.1
ribonuclease Y	Helicobacter pylori	0	0.98	0.95	503	WP_241893601.1
ribonuclease Y	Helicobacter pylori	0	0.98	0.95	503	WP_242440169.1
ribonuclease Y	Helicobacter pylori	0	0.98	0.95	503	WP_245021663.1
ribonuclease Y	Helicobacter pylori	0	0.98	0.95	503	WP_245026067.1
ribonuclease Y	Helicobacter pylori	0	0.98	0.95	503	WP_249409393.1
ribonuclease Y	Helicobacter pylori	0	0.98	0.95	503	WP_257616419.1
ribonuclease Y	Helicobacter pylori	0	0.98	0.95	503	WP_258233927.1
ribonuclease Y	Helicobacter pylori	0	0.98	0.95	503	WP_260232569.1
ribonuclease Y	Helicobacter pylori	0	0.98	0.95	503	WP_263421625.1
ribonuclease Y	Helicobacter pylori	0	0.98	0.95	503	WP_305865482.1
ribonuclease Y	Helicobacter pylori	0	0.98	0.95	503	WP_324715097.1
ribonuclease Y	Helicobacter pylori	0	0.98	0.95	503	WRD52607.1
ribonuclease Y	Helicobacter pylori	0	0.98	0.95	503	UKJ13481.1
ribonuclease Y	Helicobacter pylori	0	0.98	0.95	503	WP_001882700.1
ribonuclease Y	Helicobacter pylori	0	0.98	0.95	503	WP_001903734.1
ribonuclease Y	Helicobacter pylori	0	0.98	0.95	503	WP_029567778.1
ribonuclease Y	Helicobacter pylori	0	0.98	0.95	503	WP_031214567.1
ribonuclease Y	Helicobacter pylori	0	0.98	0.95	503	WP_031249355.1
ribonuclease Y	Helicobacter pylori	0	0.98	0.95	503	WP_042631603.1
ribonuclease Y	Helicobacter pylori	0	0.98	0.95	503	WP_050840470.1
ribonuclease Y	Helicobacter pylori	0	0.98	0.95	503	WP_231273363.1
ribonuclease Y	Helicobacter pylori	0	0.98	0.95	503	WP_231899602.1
ribonuclease Y	Helicobacter pylori	0	0.98	0.95	503	WP_232262534.1
ribonuclease Y	Helicobacter pylori	0	0.98	0.95	503	WP_238409719.1
ribonuclease Y	Helicobacter pylori	0	0.98	0.95	503	WP_238700171.1
ribonuclease Y	Helicobacter pylori	0	0.98	0.95	503	WP_240444180.1
ribonuclease Y	Helicobacter pylori	0	0.98	0.95	503	WP_240444589.1
ribonuclease Y	Helicobacter pylori	0	0.98	0.95	503	WP_240444805.1
ribonuclease Y	Helicobacter pylori	0	0.98	0.95	503	WP_240447003.1
ribonuclease Y	Helicobacter pylori	0	0.98	0.95	503	WP_240643234.1
ribonuclease Y	Helicobacter pylori	0	0.98	0.95	503	WP_240656384.1
ribonuclease Y	Helicobacter pylori	0	0.98	0.95	503	WP_240659981.1
ribonuclease Y	Helicobacter pylori	0	0.98	0.95	503	WP_240667109.1
ribonuclease Y	Helicobacter pylori	0	0.98	0.95	503	WP_241870004.1
ribonuclease Y	Helicobacter pylori	0	0.98	0.95	503	WP_244749280.1
ribonuclease Y	Helicobacter pylori	0	0.98	0.95	503	WP_245077233.1
ribonuclease Y	Helicobacter pylori	0	0.98	0.95	503	WP_245083627.1
ribonuclease Y	Helicobacter pylori	0	0.98	0.95	503	WP_245107884.1
ribonuclease Y	Helicobacter pylori	0	0.98	0.95	503	WP_259457399.1
ribonuclease Y	Helicobacter pylori	0	0.98	0.95	503	WP_259458873.1
ribonuclease Y	Helicobacter pylori	0	0.98	0.95	503	WP_259461329.1
ribonuclease Y	Helicobacter pylori	0	0.98	0.95	503	WP_286449016.1
ribonuclease Y	Helicobacter pylori	0	0.98	0.95	503	WP_304467764.1
ribonuclease Y	Helicobacter pylori	0	0.98	0.95	503	WP_305873649.1
ribonuclease Y	Helicobacter pylori	0	0.98	0.95	503	WP_316493136.1
ribonuclease Y	Helicobacter pylori	0	0.98	0.95	503	WP_324686383.1
ribonuclease Y	Helicobacter pylori	0	0.98	0.95	503	WP_373364056.1
ribonuclease Y	Helicobacter pylori	0	0.98	0.95	503	WP_374181483.1
ribonuclease Y	Helicobacter pylori	0	0.98	0.95	503	MCK0504364.1
ribonuclease Y	Helicobacter pylori	0	0.98	0.95	503	WP_024369269.1
ribonuclease Y	Helicobacter pylori	0	0.98	0.95	503	WP_025447701.1
ribonuclease Y	Helicobacter pylori	0	0.98	0.95	503	WP_025447865.1
ribonuclease Y	Helicobacter pylori	0	0.98	0.95	503	WP_031203586.1
ribonuclease Y	Helicobacter pylori	0	0.98	0.95	503	WP_229901055.1
ribonuclease Y	Helicobacter pylori	0	0.98	0.95	503	WP_231171505.1
ribonuclease Y	Helicobacter pylori	0	0.98	0.95	503	WP_231217353.1
ribonuclease Y	Helicobacter pylori	0	0.98	0.95	503	WP_232007023.1
ribonuclease Y	Helicobacter pylori	0	0.98	0.95	503	WP_232726728.1
ribonuclease Y	Helicobacter pylori	0	0.98	0.95	503	WP_238407059.1
ribonuclease Y	Helicobacter pylori	0	0.98	0.95	503	WP_238702319.1
ribonuclease Y	Helicobacter pylori	0	0.98	0.95	503	WP_241679349.1
ribonuclease Y	Helicobacter pylori	0	0.98	0.95	503	WP_241889128.1
ribonuclease Y	Helicobacter pylori	0	0.98	0.95	503	WP_242664118.1
ribonuclease Y	Helicobacter pylori	0	0.98	0.95	503	WP_242677849.1
ribonuclease Y	Helicobacter pylori	0	0.98	0.95	503	WP_243877397.1
ribonuclease Y	Helicobacter pylori	0	0.98	0.95	503	WP_243897459.1
ribonuclease Y	Helicobacter pylori	0	0.98	0.95	503	WP_244756874.1
ribonuclease Y	Helicobacter pylori	0	0.98	0.95	503	WP_245051758.1
ribonuclease Y	Helicobacter pylori	0	0.98	0.95	503	WP_245068555.1
ribonuclease Y	Helicobacter pylori	0	0.98	0.95	503	WP_249402937.1
ribonuclease Y	Helicobacter pylori	0	0.98	0.95	503	WP_258219572.1
ribonuclease Y	Helicobacter pylori	0	0.98	0.95	503	WP_258233751.1
ribonuclease Y	Helicobacter pylori	0	0.98	0.95	503	WP_258865626.1
ribonuclease Y	Helicobacter pylori	0	0.98	0.95	503	WP_316472688.1
ribonuclease Y	Helicobacter pylori	0	0.98	0.95	503	WP_316495383.1
ribonuclease Y	Helicobacter pylori	0	0.98	0.95	503	WP_390572067.1
ribonuclease Y	Helicobacter pylori	0	0.98	0.95	503	WP_064437548.1
ribonuclease Y	Helicobacter pylori	0	0.98	0.95	503	WP_231952937.1
ribonuclease Y	Helicobacter pylori	0	0.98	0.95	503	WP_240040257.1
ribonuclease Y	Helicobacter pylori	0	0.98	0.95	503	WP_240446085.1
ribonuclease Y	Helicobacter pylori	0	0.98	0.95	503	WP_240454859.1
ribonuclease Y	Helicobacter pylori	0	0.98	0.95	503	WP_240461217.1
ribonuclease Y	Helicobacter pylori	0	0.98	0.95	503	WP_240656135.1
ribonuclease Y	Helicobacter pylori	0	0.98	0.95	503	WP_316479675.1
ribonuclease Y	Helicobacter pylori	0	0.98	0.95	503	WP_232255881.1
ribonuclease Y	Helicobacter pylori	0	0.98	0.95	503	WP_238759813.1
ribonuclease Y	Helicobacter pylori	0	0.98	0.95	503	WP_240146739.1
ribonuclease Y	Helicobacter pylori	0	0.98	0.95	503	WP_241824409.1
ribonuclease Y	Helicobacter pylori	0	0.98	0.95	503	WP_243877018.1
ribonuclease Y	Helicobacter pylori	0	0.98	1	529	WQT68936.1
ribonuclease Y	Helicobacter pylori	0	0.98	1	529	TPH52677.1
ribonuclease Y	Helicobacter pylori	0	0.98	1	529	GLP61789.1
ribonuclease Y	Helicobacter pylori	0	0.98	1	529	KAA6496977.1
ribonuclease Y	Helicobacter pylori	0	0.98	1	529	OOP92685.1
ribonuclease Y	Helicobacter pylori	0	0.98	1	529	WQV96871.1
ribonuclease Y	Helicobacter pylori	0	0.98	1	529	WRA32760.1
ribonuclease Y	Helicobacter pylori	0	0.98	1	529	WRB00332.1
ribonuclease Y	Helicobacter pylori	0	0.98	1	529	MCQ2635105.1
ribonuclease Y	Helicobacter pylori	0	0.98	1	529	MCQ2715527.1
ribonuclease Y	Helicobacter pylori	0	0.98	1	529	WQS62098.1
ribonuclease Y	Helicobacter pylori	0	0.98	1	529	WQU31203.1
ribonuclease Y	Helicobacter pylori	0	0.98	1	529	WQV62705.1
ribonuclease Y	Helicobacter pylori	0	0.98	1	529	GHP46609.1
ribonuclease Y	Helicobacter pylori	0	0.98	1	529	GHS17676.1
ribonuclease Y	Helicobacter pylori	0	0.98	1	529	GHS52325.1
ribonuclease Y	Helicobacter pylori	0	0.98	1	529	GLO87275.1
ribonuclease Y	Helicobacter pylori	0	0.98	1	529	GLP12020.1
ribonuclease Y	Helicobacter pylori	0	0.98	1	529	MBH0260288.1
ribonuclease Y	Helicobacter pylori	0	0.98	1	529	MCQ2666459.1
ribonuclease Y	Helicobacter pylori	0	0.98	1	529	RVZ36194.1
ribonuclease Y	Helicobacter pylori	0	0.98	1	529	WQR72544.1
ribonuclease Y	Helicobacter pylori	0	0.98	1	529	WQY34449.1
ribonuclease Y	Helicobacter pylori	0	0.98	1	529	WRE70616.1
ribonuclease Y	Helicobacter pylori	0	0.98	1	529	ASM63858.1
ribonuclease Y	Helicobacter pylori	0	0.98	1	529	GHP36717.1
ribonuclease Y	Helicobacter pylori	0	0.98	1	529	GHR14868.1
ribonuclease Y	Helicobacter pylori	0	0.98	1	529	GHR25327.1
ribonuclease Y	Helicobacter pylori	0	0.98	1	529	GHR73858.1
ribonuclease Y	Helicobacter pylori	0	0.98	1	529	MBH0291702.1
ribonuclease Y	Helicobacter pylori	0	0.98	1	529	MCH4605393.1
ribonuclease Y	Helicobacter pylori	0	0.98	1	529	MCH4606887.1
ribonuclease Y	Helicobacter pylori	0	0.98	1	529	MCQ2732259.1
ribonuclease Y	Helicobacter pylori	0	0.98	1	529	MCQ2733549.1
ribonuclease Y	Helicobacter pylori	0	0.98	1	529	NHA17863.1
ribonuclease Y	Helicobacter pylori	0	0.98	1	529	OOP80626.1
ribonuclease Y	Helicobacter pylori	0	0.98	1	529	OOQ31405.1
ribonuclease Y	Helicobacter pylori	0	0.98	1	529	QEF31176.1
ribonuclease Y	Helicobacter pylori	0	0.98	1	529	QQW74928.1
ribonuclease Y	Helicobacter pylori	0	0.98	1	529	RVZ12772.1
ribonuclease Y	Helicobacter pylori	0	0.98	1	529	RVZ52158.1
ribonuclease Y	Helicobacter pylori	0	0.98	1	529	TPH74980.1
ribonuclease Y	Helicobacter pylori	0	0.98	1	529	WQS63670.1
ribonuclease Y	Helicobacter pylori	0	0.98	1	529	WQS78030.1
ribonuclease Y	Helicobacter pylori	0	0.98	1	529	WQS86658.1
ribonuclease Y	Helicobacter pylori	0	0.98	1	529	WQT59974.1
ribonuclease Y	Helicobacter pylori	0	0.98	1	529	WQW41588.1
ribonuclease Y	Helicobacter pylori	0	0.98	1	529	WQX14411.1
ribonuclease Y	Helicobacter pylori	0	0.98	1	529	WQZ13281.1
ribonuclease Y	Helicobacter pylori	0	0.98	1	529	WQZ43718.1
ribonuclease Y	Helicobacter pylori	0	0.98	1	529	WRA16649.1
ribonuclease Y	Helicobacter pylori	0	0.98	1	529	WRA71573.1
ribonuclease Y	Helicobacter pylori	0	0.98	1	529	WRB24981.1
ribonuclease Y	Helicobacter pylori	0	0.98	1	529	WRB71928.1
ribonuclease Y	Helicobacter pylori	0	0.98	1	529	WRB90497.1
ribonuclease Y	Helicobacter pylori	0	0.98	1	529	WRE22617.1
ribonuclease Y	Helicobacter pylori	0	0.98	1	529	WRE43722.1
ribonuclease Y	Helicobacter pylori	0	0.98	1	529	WRE45114.1
ribonuclease Y	Helicobacter pylori	0	0.98	1	529	WRF06264.1
ribonuclease Y	Helicobacter pylori	0	0.98	1	529	WRF78772.1
ribonuclease Y	Helicobacter pylori	0	0.98	1	529	GHP26738.1
ribonuclease Y	Helicobacter pylori	0	0.98	1	529	GHP63588.1
ribonuclease Y	Helicobacter pylori	0	0.98	1	529	GLP00595.1
ribonuclease Y	Helicobacter pylori	0	0.98	1	529	GLP51399.1
ribonuclease Y	Helicobacter pylori	0	0.98	1	529	MCQ2773417.1
ribonuclease Y	Helicobacter pylori	0	0.98	1	529	NHB23493.1
ribonuclease Y	Helicobacter pylori	0	0.98	1	529	OOC24726.1
ribonuclease Y	Helicobacter pylori	0	0.98	1	529	TPH78315.1
ribonuclease Y	Helicobacter pylori	0	0.98	1	529	WQR85310.1
ribonuclease Y	Helicobacter pylori	0	0.98	1	529	WRA55712.1
ribonuclease Y	Helicobacter pylori	0	0.98	1	529	WRB52396.1
ribonuclease Y	Helicobacter pylori	0	0.98	1	529	WRB77686.1
ribonuclease Y	Helicobacter pylori	0	0.98	1	529	WRC33729.1
ribonuclease Y	Helicobacter pylori	0	0.98	1	529	GHQ85722.1
ribonuclease Y	Helicobacter pylori	0	0.98	1	529	GHR29842.1
ribonuclease Y	Helicobacter pylori	0	0.98	1	529	GHR89270.1
ribonuclease Y	Helicobacter pylori	0	0.98	1	529	MCQ2629447.1
ribonuclease Y	Helicobacter pylori	0	0.98	1	529	MCQ2649219.1
ribonuclease Y	Helicobacter pylori	0	0.98	1	529	MCQ2679617.1
ribonuclease Y	Helicobacter pylori	0	0.98	1	529	MCQ2787898.1
ribonuclease Y	Helicobacter pylori	0	0.98	1	529	MCQ2857076.1
ribonuclease Y	Helicobacter pylori	0	0.98	1	529	MCQ2863413.1
ribonuclease Y	Helicobacter pylori	0	0.98	1	529	MCQ2980145.1
ribonuclease Y	Helicobacter pylori	0	0.98	1	529	OOQ01262.1
ribonuclease Y	Helicobacter pylori	0	0.98	1	529	PUD15406.1
ribonuclease Y	Helicobacter pylori	0	0.98	1	529	PUD50875.1
ribonuclease Y	Helicobacter pylori	0	0.98	1	529	PUD69781.1
ribonuclease Y	Helicobacter pylori	0	0.98	1	529	QDY62403.1
ribonuclease Y	Helicobacter pylori	0	0.98	1	529	RKV41173.1
ribonuclease Y	Helicobacter pylori	0	0.98	1	529	RKV55662.1
ribonuclease Y	Helicobacter pylori	0	0.98	1	529	RVZ60249.1
ribonuclease Y	Helicobacter pylori	0	0.98	1	529	RVZ83184.1
ribonuclease Y	Helicobacter pylori	0	0.98	1	529	TPH47636.1
ribonuclease Y	Helicobacter pylori	0	0.98	1	529	TPH89305.1
ribonuclease Y	Helicobacter pylori	0	0.98	1	529	WQT35499.1
ribonuclease Y	Helicobacter pylori	0	0.98	1	529	WQU06383.1
ribonuclease Y	Helicobacter pylori	0	0.98	1	529	WQU57280.1
ribonuclease Y	Helicobacter pylori	0	0.98	1	529	WQU70166.1
ribonuclease Y	Helicobacter pylori	0	0.98	1	529	WQY40225.1
ribonuclease Y	Helicobacter pylori	0	0.98	1	529	WQZ18995.1
ribonuclease Y	Helicobacter pylori	0	0.98	1	529	WQZ35178.1
ribonuclease Y	Helicobacter pylori	0	0.98	1	529	WQZ99378.1
ribonuclease Y	Helicobacter pylori	0	0.98	1	529	WRB08278.1
ribonuclease Y	Helicobacter pylori	0	0.98	1	529	WRE05400.1
ribonuclease Y	Helicobacter pylori	0	0.98	1	529	WRE56516.1
ribonuclease Y	Helicobacter pylori	0	0.98	1	529	WRE99213.1
ribonuclease Y	Helicobacter pylori	0	0.98	1	529	WRF57132.1
ribonuclease Y	Helicobacter pylori	0	0.98	1	529	WRF71439.1
ribonuclease Y	Helicobacter pylori	0	0.98	1	529	WRF80151.1
ribonuclease Y	Helicobacter pylori	0	0.98	1	529	WRG43386.1
ribonuclease Y	Helicobacter pylori	0	0.98	1	529	GHP41609.1
ribonuclease Y	Helicobacter pylori	0	0.98	1	529	MBM0605096.1
[truncated: 2,028 more rows]
