# Supplementary material for: RNase Y mediates posttranscriptional control of the virulence-associated CncR1 small-RNA in Helicobacter pylori
Source: iScience. 2025 Jan 16;28(2):111815. doi: 10.1016/j.isci.2025.111815 (PMC11821409; doi:10.1016/j.isci.2025.111815)
Supplement: Table S3. Conservation in Non-HP, related to Figures 3 and S1 [file mmc3.xlsx]

## Sheet: Conservation in NON-HP
Description	Scientific Name	E value	Identity	Coverage	Length	Protein code
ribonuclease Y	Helicobacter sp. 219-2	0	0.97	0.95	503	WP_283237466.1
ribonuclease Y	Helicobacter acinonychis	0	0.93	0.95	503	WP_011577575.1
ribonuclease Y	Helicobacter acinonychis	0	0.93	0.95	503	WP_233758701.1
ribonuclease Y	Helicobacter acinonychis	0	0.93	0.95	503	WP_231899508.1
ribonuclease Y	Helicobacter acinonychis	0	0.93	0.95	503	WP_367971772.1
2',3'-cyclic-nucleotide 2'-phosphodiesterase	Helicobacter acinonychis	0	0.92	1	529	STP04034.1
ribonuclease Y	Helicobacter acinonychis	0	0.92	1	529	Q17Y14.2
ribonuclease Y	Helicobacter acinonychis	0	0.92	0.95	503	WP_233755676.1
ribonuclease Y	Helicobacter cetorum	0	0.86	0.95	503	WP_014659862.1
HDIG domain-containing metalloprotein	Helicobacter cetorum	0	0.81	0.94	505	WP_233707352.1
ribonuclease Y	Helicobacter cetorum	0	0.79	0.94	504	WP_014661073.1
ribonuclease Y	Helicobacter cetorum	0	0.79	0.94	504	WP_233705627.1
ribonuclease Y	Helicobacter japonicus	6e-145	0.56	0.7	424	WP_336524574.1
ribonuclease Y	Sulfurimonas sp.	3e-120	0.55	0.6	329	MFA7501207.1
rnase Y domain-containing protein	Helicobacter felis	4e-128	0.54	0.76	410	WP_104740003.1
5'-nucleotidase/2',3'-cyclic phosphodiesterase	Helicobacter felis	7e-160	0.53	0.9	479	CBY83113.1
ribonuclease Y	Campylobacterales bacterium	2e-131	0.53	0.67	365	MEO1954542.1
ribonuclease Y	Campylobacterota bacterium	3e-131	0.53	0.69	383	HHH37412.1
ribonuclease Y	Sulfuricurvum sp. RIFCSPLOWO2_12_43_5	5e-130	0.53	0.68	394	OHD92486.1
ribonuclease Y	Campylobacterales bacterium	1e-119	0.53	0.6	356	MEO1954884.1
ribonuclease Y	Campylobacterales bacterium	1e-112	0.53	0.6	326	MBN2894301.1
ribonuclease Y	Helicobacter rodentium	3e-108	0.53	0.66	356	WP_301187710.1
ribonuclease Y	unclassified Helicobacter	1e-175	0.52	0.97	521	WP_260321558.1
ribonuclease Y	Helicobacter heilmannii	6e-175	0.52	0.97	521	WP_053827369.1
ribonuclease Y	Helicobacter heilmannii	7e-175	0.52	0.97	521	WP_053828757.1
ribonuclease Y	Helicobacter ailurogastricus	3e-172	0.52	0.97	521	WP_104742126.1
hydrolase (HAD superfamily)	Helicobacter heilmannii	1e-171	0.52	0.95	504	CCM11167.2
hydrolase (HAD superfamily)	Helicobacter heilmannii	3e-171	0.52	0.95	504	CRF47448.1
hydrolase (HAD superfamily)	Helicobacter heilmannii	5e-171	0.52	0.95	504	CRF45175.1
ribonuclease Y	Helicobacter felis	8e-170	0.52	0.97	522	WP_041302822.1
ribonuclease Y	Helicobacter felis	1e-169	0.52	0.97	522	WP_121756996.1
ribonuclease Y	Helicobacter felis	1e-169	0.52	0.97	522	WP_104710666.1
ribonuclease Y	Helicobacter felis	2e-169	0.52	0.97	522	WP_104690229.1
ribonuclease Y	Helicobacter felis	4e-169	0.52	0.97	522	WP_104726480.1
ribonuclease Y	Helicobacter felis	4e-169	0.52	0.97	522	WP_104686773.1
ribonuclease Y	Helicobacter felis	4e-169	0.52	0.97	522	WP_104728573.1
ribonuclease Y	Helicobacter suis HS1	8e-164	0.52	0.9	479	BDR28448.1
ribonuclease Y	Helicobacter felis	5e-163	0.52	0.97	522	WP_104578654.1
ribonuclease Y	Helicobacter felis	8e-163	0.52	0.97	522	WP_104709159.1
ribonuclease Y	Helicobacter felis	9e-163	0.52	0.97	522	WP_104733145.1
ribonuclease Y	Helicobacter felis	9e-163	0.52	0.97	522	WP_104692706.1
ribonuclease Y	Helicobacter felis	1e-162	0.52	0.97	522	WP_104637738.1
ribonuclease Y	Helicobacter felis	2e-162	0.52	0.97	522	WP_104683239.1
ribonuclease Y	Candidatus Helicobacter avicola	3e-160	0.52	0.93	524	HIV48469.1
OMP854	Helicobacter cynogastricus	2e-154	0.52	0.93	496	SFZ72110.1
ribonuclease Y	uncultured Helicobacter sp.	5e-143	0.52	0.77	422	WP_301065326.1
ribonuclease Y	Sulfurimonadaceae bacterium	2e-131	0.52	0.71	394	MEE8589224.1
ribonuclease Y	Helicobacter kayseriensis	7e-128	0.52	0.69	487	WP_233032653.1
ribonuclease Y	Sulfurovum sp.	3e-120	0.52	0.65	345	RUM73914.1
ribonuclease Y	Campylobacter coli	2e-112	0.52	0.6	329	HED6149551.1
ribonuclease Y	Nautilia profundicola	1e-111	0.52	0.61	330	WP_228368720.1
ribonuclease Y	Helicobacter heilmannii	1e-175	0.51	0.97	521	WP_053825352.1
ribonuclease Y	Helicobacter mehlei	2e-175	0.51	0.97	522	WP_120947347.1
ribonuclease Y	Helicobacter suis	2e-175	0.51	0.97	522	WP_163531914.1
ribonuclease Y	Helicobacter suis	2e-175	0.51	0.97	522	WP_163555724.1
ribonuclease Y	Helicobacter suis	5e-175	0.51	0.97	522	WP_163498607.1
ribonuclease Y	Helicobacter suis	5e-175	0.51	0.97	522	WP_163534053.1
ribonuclease Y	Helicobacter suis	2e-173	0.51	0.97	522	WP_006564938.1
ribonuclease Y	Helicobacter ailurogastricus	1e-172	0.51	0.97	521	WP_053941938.1
ribonuclease Y	Helicobacter	4e-172	0.51	0.97	521	WP_053830430.1
ribonuclease Y	Helicobacter ailurogastricus	4e-172	0.51	0.97	521	WP_281769846.1
ribonuclease Y	Helicobacter ailurogastricus	7e-172	0.51	0.97	521	WP_285693402.1
ribonuclease Y	Helicobacter ailurogastricus	8e-172	0.51	0.97	521	WP_053945128.1
ribonuclease Y	Helicobacter ailurogastricus	1e-171	0.51	0.97	521	WP_285653276.1
hydrolase (HAD superfamily)	Helicobacter ailurogastricus	4e-171	0.51	0.96	514	CRF40953.1
hydrolase (HAD superfamily)	Helicobacter ailurogastricus	2e-170	0.51	0.96	514	CRI32238.1
ribonuclease Y	Helicobacter sp. NHP19-003	3e-170	0.51	0.97	521	WP_221280854.1
hydrolase (HAD superfamily)	Helicobacter heilmannii	6e-168	0.51	0.95	504	CRF49170.1
hydrolase (HAD superfamily)	Helicobacter bizzozeronii CIII-1	9e-165	0.51	0.92	496	CCB80851.1
ribonuclease Y	Helicobacter cynogastricus	8e-157	0.51	0.95	522	WP_104750534.1
conserved hypothetical protein	Helicobacter hepaticus	3e-154	0.51	0.85	458	AAP77184.1
ribonuclease Y	Helicobacter muridarum	2e-131	0.51	0.72	433	WP_233708801.1
ribonuclease Y	Campylobacter lanienae	7e-128	0.51	0.71	429	MDY6057190.1
ribonuclease Y	Campylobacter jejuni	1e-124	0.51	0.68	376	EKY8209886.1
ribonuclease Y	Campylobacter jejuni	2e-124	0.51	0.68	374	EFS2420912.1
ribonuclease Y	Campylobacter jejuni	2e-124	0.51	0.68	376	MBW1402387.1
ribonuclease Y	Campylobacter jejuni	2e-124	0.51	0.68	375	ECC3024331.1
ribonuclease Y	Campylobacter jejuni	2e-124	0.51	0.68	378	WP_394596376.1
ribonuclease Y	Sulfurovum sp.	4e-124	0.51	0.7	508	HSR73656.1
ribonuclease Y	Campylobacter jejuni	6e-124	0.51	0.68	378	EAL7341529.1
ribonuclease Y	Campylobacter jejuni	1e-123	0.51	0.68	368	WP_218992038.1
ribonuclease Y	Campylobacter jejuni	1e-120	0.51	0.66	360	MBW1418206.1
ribonuclease Y	Campylobacter coli	1e-119	0.51	0.64	349	ENY8182892.1
ribonuclease Y	Campylobacterota bacterium	1e-119	0.51	0.68	390	MBD3840058.1
ribonuclease Y	Erysipelotrichia bacterium	4e-114	0.51	0.67	357	NCB10834.1
ribonuclease Y	Escherichia coli	1e-113	0.51	0.62	334	EIM8197753.1
ribonuclease Y	Sulfurovaceae bacterium	1e-112	0.51	0.62	355	MEJ2488957.1
ribonuclease Y	Nautiliaceae bacterium	5e-112	0.51	0.66	357	HIQ51260.1
ribonuclease Y	Helicobacter suis	4e-173	0.5	0.97	522	WP_281746846.1
ribonuclease Y	Helicobacter baculiformis	5e-173	0.5	0.97	521	WP_104752891.1
ribonuclease Y	Helicobacter suis	7e-173	0.5	0.97	522	WP_176486745.1
ribonuclease Y	Helicobacter bizzozeronii	7e-171	0.5	0.97	522	WP_104639291.1
ribonuclease Y	Helicobacter bizzozeronii	2e-170	0.5	0.97	522	WP_104638276.1
ribonuclease Y	Helicobacter bizzozeronii	6e-170	0.5	0.97	522	WP_104740474.1
ribonuclease Y	Helicobacter sp. 13S00477-4	4e-160	0.5	0.94	523	WP_095271244.1
YmdA/YtgF family protein	Helicobacter cinaedi	4e-158	0.5	0.91	490	EFR47286.1
ribonuclease Y	Sulfurovum indicum	1e-129	0.5	0.72	508	WP_197548048.1
ribonuclease Y	Campylobacterota bacterium	2e-124	0.5	0.75	514	NPA11707.1
